# Supplementary material for: Intraepithelial Lymphocytes and LAIR1 Expression in Celiac Disease
Source: Biomedicines. 2025 Oct 16;13(10):2526. doi: 10.3390/biomedicines13102526 (PMC12561610; doi:10.3390/biomedicines13102526)
Supplement: Supplementary file 1 [file biomedicines-13-02526-s001.zip]

Archive with 1 entries (1 files):
- Command_vindow_Output_20250116_2.txt
