# Supplementary material for: Intraepithelial Lymphocytes and LAIR1 Expression in Celiac Disease
Source: Biomedicines. 2025 Oct 16;13(10):2526. doi: 10.3390/biomedicines13102526 (PMC12561610; doi:10.3390/biomedicines13102526)
Supplement: Supplementary file 1 [file biomedicines-13-02526-s001.zip › Command_vindow_Output_20250116_2.txt]

ResNet-18

-----

TRAINING/VALIDATION RESULTS


Input type: Image
Output type: Classification
Number of layers: 71
Number of connections: 78


Training
Training: 21801
Augmentation Options
Random reflection axis x y none
Random rotation (degrees) min 0 max 0
Random rescaling min 1 max 1
Random horizontal translation (pixels) min 0 max 0
Random vertical translation (pixels) min 0 max0
Images will be resized during traninig to match network input size

Validation
Validation 3115

Data-training
Source: imdsTrain
Observations: 21801
Classes: 3
Celiac Disease: 7957
Small intestine control: 8141
Tonsil control:5703

Data-validation:
Source: imdsVal
Observations: 3115
Classes:3
Celiac Disease: 1137
Small intestine control: 1163
Tonsil control: 815

Training options
Solver: sgdm
Initial learn rate: 0.001
Mini Batch Size: 128
Max epochs: 5
Validation frequeny: 50

TRAINING PROGRESS
Results
Validation accuracy: 99.55%
Training finished: Max epoch completed

Training time
Start time: 2025/01/16 17:09:47
Elapsed time: 2 min 30 sec

Training cycle
Epoch: 5 of 5
Iteration: 850 of 850
Iterations per epoch: 170
Maximum iterations: 850

Validation
Frequency: 50 iterations

Other information
Hardware resource: single GPU
Learning rate schedule: constant
Learning rate: 0.001

-----

TEST (HOLDOUT, NEW DATA) RESULTS:


     CD 
     CD 
     CD 
     CD 
     CD 
     CD 
     CD 
     CD 
     CD 
     CD 
     CD 
     CD 
     CD 
     CD 
     CD 
     CD 
     CD 
     CD 
     CD 
     CD 
     CD 
     CD 
     CD 
     CD 
     CD 
     CD 
     CD 
     CD 
     CD 
     CD 
     CD 
     CD 
     CD 
     CD 
     CD 
     CD 
     CD 
     CD 
     CD 
     CD 
     CD 
     CD 
     CD 
     CD 
     CD 
     CD 
     CD 
     CD 
     CD 
     CD 
     CD 
     CD 
     CD 
     CD 
     CD 
     CD 
     CD 
     CD 
     CD 
     CD 
     CD 
     CD 
     CD 
     CD 
     CD 
     CD 
     CD 
     CD 
     CD 
     CD 
     CD 
     CD 
     CD 
     CD 
     CD 
     CD 
     CD 
     CD 
     CD 
     CD 
     CD 
     CD 
     CD 
     CD 
     CD 
     CD 
     CD 
     CD 
     CD 
     CD 
     CD 
     CD 
     CD 
     CD 
     CD 
     CD 
     CD 
     CD 
     CD 
     CD 
     CD 
     CD 
     CD 
     CD 
     CD 
     CD 
     CD 
     CD 
     CD 
     CD 
     CD 
     CD 
     CD 
     CD 
     CD 
     CD 
     CD 
     CD 
     CD 
     CD 
     CD 
     CD 
     CD 
     CD 
     CD 
     CD 
     CD 
     CD 
     CD 
     CD 
     CD 
     CD 
     CD 
     CD 
     CD 
     CD 
     CD 
     CD 
     CD 
     CD 
     CD 
     CD 
     CD 
     CD 
     CD 
     CD 
     CD 
     CD 
     CD 
     CD 
     CD 
     CD 
     CD 
     CD 
     CD 
     CD 
     CD 
     CD 
     CD 
     CD 
     CD 
     CD 
     CD 
     CD 
     CD 
     CD 
     CD 
     CD 
     CD 
     CD 
     CD 
     CD 
     CD 
     CD 
     CD 
     CD 
     CD 
     CD 
     TC 
     CD 
     CD 
     CD 
     CD 
     CD 
     CD 
     CD 
     CD 
     CD 
     CD 
     CD 
     CD 
     CD 
     CD 
     CD 
     CD 
     CD 
     CD 
     CD 
     CD 
     CD 
     CD 
     CD 
     CD 
     CD 
     CD 
     CD 
     CD 
     CD 
     CD 
     CD 
     CD 
     CD 
     CD 
     CD 
     CD 
     CD 
     CD 
     CD 
     CD 
     CD 
     CD 
     CD 
     CD 
     CD 
     CD 
     CD 
     CD 
     CD 
     CD 
     CD 
     CD 
     CD 
     CD 
     CD 
     CD 
     CD 
     CD 
     CD 
     CD 
     CD 
     CD 
     CD 
     CD 
     CD 
     CD 
     CD 
     CD 
     CD 
     CD 
     CD 
     CD 
     CD 
     CD 
     CD 
     CD 
     CD 
     CD 
     CD 
     CD 
     CD 
     CD 
     CD 
     CD 
     CD 
     CD 
     CD 
     CD 
     CD 
     CD 
     CD 
     CD 
     CD 
     CD 
     CD 
     CD 
     CD 
     CD 
     CD 
     CD 
     CD 
     CD 
     CD 
     CD 
     CD 
     CD 
     CD 
     CD 
     CD 
     CD 
     CD 
     CD 
     CD 
     CD 
     CD 
     CD 
     CD 
     CD 
     CD 
     CD 
     CD 
     CD 
     CD 
     CD 
     CD 
     CD 
     CD 
     CD 
     CD 
     CD 
     CD 
     CD 
     CD 
     CD 
     CD 
     CD 
     CD 
     CD 
     CD 
     CD 
     CD 
     CD 
     CD 
     CD 
     CD 
     CD 
     CD 
     CD 
     CD 
     CD 
     CD 
     CD 
     CD 
     CD 
     CD 
     CD 
     CD 
     CD 
     CD 
     CD 
     CD 
     CD 
     CD 
     CD 
     CD 
     CD 
     CD 
     CD 
     CD 
     CD 
     CD 
     CD 
     CD 
     CD 
     CD 
     CD 
     CD 
     CD 
     CD 
     CD 
     CD 
     CD 
     CD 
     CD 
     CD 
     CD 
     CD 
     CD 
     CD 
     CD 
     CD 
     CD 
     CD 
     CD 
     CD 
     CD 
     CD 
     CD 
     CD 
     CD 
     CD 
     CD 
     CD 
     CD 
     CD 
     CD 
     CD 
     CD 
     CD 
     CD 
     CD 
     CD 
     CD 
     CD 
     CD 
     CD 
     CD 
     CD 
     CD 
     CD 
     CD 
     CD 
     CD 
     CD 
     CD 
     CD 
     CD 
     CD 
     CD 
     CD 
     CD 
     CD 
     CD 
     CD 
     CD 
     CD 
     CD 
     CD 
     CD 
     CD 
     CD 
     CD 
     CD 
     CD 
     CD 
     CD 
     CD 
     CD 
     CD 
     CD 
     CD 
     CD 
     CD 
     CD 
     CD 
     CD 
     CD 
     CD 
     CD 
     CD 
     CD 
     CD 
     CD 
     CD 
     CD 
     CD 
     CD 
     CD 
     CD 
     CD 
     CD 
     CD 
     CD 
     CD 
     CD 
     CD 
     CD 
     CD 
     CD 
     CD 
     CD 
     CD 
     CD 
     CD 
     CD 
     CD 
     CD 
     CD 
     CD 
     CD 
     CD 
     CD 
     CD 
     CD 
     CD 
     CD 
     CD 
     CD 
     CD 
     CD 
     CD 
     CD 
     CD 
     CD 
     CD 
     CD 
     CD 
     CD 
     CD 
     CD 
     CD 
     CD 
     CD 
     CD 
     CD 
     CD 
     CD 
     CD 
     CD 
     CD 
     CD 
     CD 
     CD 
     CD 
     CD 
     CD 
     CD 
     CD 
     CD 
     CD 
     CD 
     CD 
     CD 
     CD 
     CD 
     CD 
     CD 
     CD 
     CD 
     CD 
     CD 
     CD 
     CD 
     CD 
     CD 
     CD 
     CD 
     CD 
     CD 
     CD 
     CD 
     CD 
     CD 
     CD 
     CD 
     CD 
     CD 
     CD 
     CD 
     CD 
     CD 
     CD 
     CD 
     CD 
     CD 
     CD 
     CD 
     CD 
     CD 
     CD 
     CD 
     CD 
     CD 
     CD 
     CD 
     CD 
     CD 
     CD 
     CD 
     CD 
     CD 
     CD 
     CD 
     CD 
     CD 
     CD 
     CD 
     CD 
     CD 
     CD 
     CD 
     CD 
     CD 
     CD 
     CD 
     CD 
     CD 
     CD 
     CD 
     CD 
     CD 
     CD 
     CD 
     CD 
     CD 
     CD 
     CD 
     CD 
     CD 
     CD 
     CD 
     CD 
     SIC 
     CD 
     CD 
     CD 
     CD 
     CD 
     CD 
     CD 
     CD 
     CD 
     CD 
     CD 
     CD 
     CD 
     CD 
     CD 
     CD 
     CD 
     CD 
     CD 
     CD 
     CD 
     CD 
     CD 
     CD 
     CD 
     CD 
     CD 
     CD 
     CD 
     CD 
     CD 
     CD 
     CD 
     CD 
     CD 
     CD 
     CD 
     CD 
     CD 
     CD 
     CD 
     CD 
     CD 
     CD 
     CD 
     CD 
     CD 
     CD 
     CD 
     CD 
     CD 
     CD 
     CD 
     CD 
     CD 
     CD 
     CD 
     CD 
     CD 
     CD 
     CD 
     CD 
     CD 
     CD 
     CD 
     CD 
     CD 
     CD 
     CD 
     CD 
     CD 
     CD 
     CD 
     CD 
     CD 
     CD 
     CD 
     CD 
     CD 
     CD 
     CD 
     CD 
     CD 
     CD 
     CD 
     CD 
     CD 
     CD 
     CD 
     CD 
     CD 
     CD 
     CD 
     CD 
     CD 
     CD 
     CD 
     CD 
     CD 
     CD 
     CD 
     CD 
     CD 
     CD 
     CD 
     CD 
     CD 
     CD 
     CD 
     CD 
     CD 
     CD 
     CD 
     CD 
     CD 
     CD 
     CD 
     CD 
     CD 
     CD 
     CD 
     CD 
     CD 
     CD 
     CD 
     CD 
     CD 
     CD 
     CD 
     CD 
     CD 
     CD 
     CD 
     CD 
     CD 
     CD 
     CD 
     TC 
     CD 
     CD 
     CD 
     CD 
     CD 
     CD 
     CD 
     CD 
     CD 
     CD 
     CD 
     CD 
     CD 
     CD 
     CD 
     CD 
     CD 
     CD 
     CD 
     CD 
     CD 
     CD 
     CD 
     CD 
     CD 
     CD 
     CD 
     CD 
     CD 
     CD 
     CD 
     CD 
     CD 
     CD 
     CD 
     CD 
     CD 
     CD 
     CD 
     CD 
     CD 
     CD 
     CD 
     CD 
     CD 
     CD 
     CD 
     CD 
     CD 
     CD 
     CD 
     CD 
     CD 
     CD 
     CD 
     CD 
     CD 
     CD 
     CD 
     CD 
     CD 
     CD 
     CD 
     CD 
     CD 
     CD 
     CD 
     CD 
     CD 
     CD 
     CD 
     CD 
     CD 
     CD 
     CD 
     CD 
     CD 
     CD 
     CD 
     CD 
     CD 
     CD 
     CD 
     CD 
     CD 
     CD 
     CD 
     CD 
     CD 
     CD 
     CD 
     CD 
     CD 
     CD 
     CD 
     CD 
     CD 
     CD 
     CD 
     CD 
     CD 
     CD 
     CD 
     CD 
     CD 
     CD 
     CD 
     CD 
     CD 
     CD 
     CD 
     CD 
     CD 
     CD 
     CD 
     CD 
     CD 
     CD 
     CD 
     CD 
     CD 
     CD 
     CD 
     CD 
     CD 
     CD 
     CD 
     CD 
     CD 
     CD 
     CD 
     CD 
     CD 
     CD 
     CD 
     CD 
     CD 
     CD 
     CD 
     CD 
     CD 
     CD 
     CD 
     CD 
     CD 
     CD 
     CD 
     CD 
     CD 
     CD 
     CD 
     CD 
     CD 
     CD 
     CD 
     CD 
     CD 
     CD 
     CD 
     CD 
     CD 
     CD 
     CD 
     CD 
     CD 
     CD 
     CD 
     CD 
     CD 
     CD 
     CD 
     CD 
     CD 
     CD 
     CD 
     CD 
     CD 
     CD 
     CD 
     CD 
     CD 
     CD 
     CD 
     CD 
     CD 
     CD 
     CD 
     CD 
     CD 
     CD 
     CD 
     CD 
     CD 
     CD 
     CD 
     CD 
     CD 
     CD 
     CD 
     CD 
     CD 
     CD 
     CD 
     CD 
     CD 
     CD 
     CD 
     CD 
     CD 
     CD 
     CD 
     CD 
     CD 
     CD 
     CD 
     CD 
     CD 
     CD 
     CD 
     CD 
     CD 
     CD 
     CD 
     CD 
     CD 
     CD 
     CD 
     CD 
     CD 
     CD 
     CD 
     CD 
     CD 
     CD 
     CD 
     CD 
     CD 
     CD 
     CD 
     CD 
     CD 
     CD 
     CD 
     CD 
     CD 
     CD 
     CD 
     CD 
     CD 
     CD 
     CD 
     CD 
     CD 
     CD 
     CD 
     CD 
     CD 
     CD 
     CD 
     CD 
     CD 
     CD 
     CD 
     CD 
     CD 
     CD 
     CD 
     CD 
     CD 
     CD 
     CD 
     CD 
     CD 
     CD 
     CD 
     CD 
     CD 
     CD 
     CD 
     CD 
     CD 
     CD 
     CD 
     CD 
     CD 
     CD 
     CD 
     CD 
     CD 
     CD 
     CD 
     CD 
     CD 
     CD 
     CD 
     CD 
     CD 
     CD 
     CD 
     CD 
     CD 
     CD 
     CD 
     CD 
     CD 
     CD 
     CD 
     CD 
     CD 
     CD 
     CD 
     CD 
     CD 
     CD 
     CD 
     CD 
     CD 
     CD 
     CD 
     CD 
     CD 
     CD 
     CD 
     CD 
     CD 
     CD 
     CD 
     CD 
     CD 
     CD 
     CD 
     CD 
     CD 
     CD 
     CD 
     CD 
     CD 
     CD 
     CD 
     CD 
     CD 
     CD 
     CD 
     CD 
     CD 
     CD 
     CD 
     CD 
     CD 
     CD 
     CD 
     CD 
     CD 
     CD 
     CD 
     CD 
     CD 
     CD 
     CD 
     CD 
     CD 
     CD 
     CD 
     CD 
     CD 
     CD 
     CD 
     CD 
     CD 
     CD 
     CD 
     CD 
     CD 
     CD 
     CD 
     CD 
     CD 
     CD 
     CD 
     CD 
     CD 
     CD 
     CD 
     CD 
     CD 
     CD 
     CD 
     CD 
     CD 
     CD 
     CD 
     CD 
     CD 
     CD 
     CD 
     CD 
     CD 
     CD 
     CD 
     CD 
     CD 
     CD 
     CD 
     CD 
     CD 
     CD 
     CD 
     CD 
     CD 
     CD 
     CD 
     CD 
     CD 
     CD 
     CD 
     CD 
     CD 
     CD 
     CD 
     CD 
     CD 
     CD 
     CD 
     CD 
     CD 
     CD 
     CD 
     CD 
     SIC 
     SIC 
     SIC 
     SIC 
     SIC 
     SIC 
     SIC 
     SIC 
     SIC 
     SIC 
     SIC 
     SIC 
     SIC 
     SIC 
     SIC 
     SIC 
     SIC 
     TC 
     SIC 
     SIC 
     SIC 
     SIC 
     SIC 
     SIC 
     SIC 
     SIC 
     SIC 
     SIC 
     SIC 
     SIC 
     SIC 
     CD 
     SIC 
     SIC 
     SIC 
     SIC 
     SIC 
     SIC 
     SIC 
     SIC 
     SIC 
     SIC 
     SIC 
     SIC 
     SIC 
     SIC 
     SIC 
     SIC 
     SIC 
     SIC 
     SIC 
     SIC 
     SIC 
     SIC 
     SIC 
     SIC 
     SIC 
     SIC 
     SIC 
     CD 
     SIC 
     SIC 
     SIC 
     SIC 
     SIC 
     CD 
     SIC 
     SIC 
     SIC 
     SIC 
     SIC 
     SIC 
     SIC 
     SIC 
     SIC 
     SIC 
     SIC 
     TC 
     SIC 
     SIC 
     SIC 
     SIC 
     SIC 
     SIC 
     SIC 
     SIC 
     SIC 
     SIC 
     SIC 
     SIC 
     SIC 
     SIC 
     SIC 
     TC 
     SIC 
     SIC 
     SIC 
     SIC 
     SIC 
     SIC 
     SIC 
     SIC 
     SIC 
     TC 
     SIC 
     SIC 
     SIC 
     SIC 
     SIC 
     SIC 
     SIC 
     SIC 
     SIC 
     SIC 
     SIC 
     SIC 
     SIC 
     SIC 
     SIC 
     SIC 
     SIC 
     SIC 
     SIC 
     SIC 
     SIC 
     SIC 
     SIC 
     SIC 
     SIC 
     SIC 
     SIC 
     SIC 
     SIC 
     SIC 
     SIC 
     SIC 
     SIC 
     SIC 
     SIC 
     SIC 
     SIC 
     SIC 
     SIC 
     SIC 
     SIC 
     SIC 
     SIC 
     CD 
     SIC 
     SIC 
     SIC 
     SIC 
     SIC 
     SIC 
     SIC 
     SIC 
     SIC 
     SIC 
     SIC 
     SIC 
     SIC 
     SIC 
     SIC 
     SIC 
     SIC 
     SIC 
     SIC 
     SIC 
     SIC 
     SIC 
     SIC 
     SIC 
     SIC 
     SIC 
     SIC 
     SIC 
     SIC 
     SIC 
     SIC 
     SIC 
     SIC 
     SIC 
     SIC 
     SIC 
     SIC 
     SIC 
     SIC 
     SIC 
     SIC 
     SIC 
     SIC 
     SIC 
     SIC 
     SIC 
     SIC 
     SIC 
     TC 
     TC 
     SIC 
     SIC 
     SIC 
     SIC 
     SIC 
     SIC 
     SIC 
     SIC 
     SIC 
     SIC 
     SIC 
     SIC 
     SIC 
     SIC 
     SIC 
     SIC 
     SIC 
     SIC 
     SIC 
     SIC 
     SIC 
     SIC 
     SIC 
     SIC 
     SIC 
     TC 
     SIC 
     SIC 
     SIC 
     SIC 
     SIC 
     SIC 
     SIC 
     SIC 
     SIC 
     SIC 
     SIC 
     SIC 
     SIC 
     SIC 
     SIC 
     SIC 
     SIC 
     CD 
     SIC 
     SIC 
     SIC 
     SIC 
     SIC 
     SIC 
     SIC 
     SIC 
     SIC 
     SIC 
     SIC 
     SIC 
     SIC 
     SIC 
     SIC 
     SIC 
     SIC 
     SIC 
     SIC 
     SIC 
     SIC 
     SIC 
     SIC 
     SIC 
     SIC 
     SIC 
     CD 
     SIC 
     SIC 
     SIC 
     SIC 
     SIC 
     CD 
     SIC 
     SIC 
     SIC 
     SIC 
     SIC 
     SIC 
     SIC 
     SIC 
     SIC 
     SIC 
     CD 
     SIC 
     SIC 
     SIC 
     SIC 
     SIC 
     SIC 
     SIC 
     SIC 
     SIC 
     SIC 
     SIC 
     SIC 
     SIC 
     SIC 
     SIC 
     SIC 
     SIC 
     SIC 
     SIC 
     SIC 
     SIC 
     SIC 
     SIC 
     SIC 
     SIC 
     SIC 
     SIC 
     SIC 
     SIC 
     SIC 
     SIC 
     SIC 
     SIC 
     SIC 
     SIC 
     SIC 
     SIC 
     SIC 
     SIC 
     SIC 
     SIC 
     SIC 
     SIC 
     SIC 
     SIC 
     SIC 
     SIC 
     SIC 
     SIC 
     SIC 
     SIC 
     SIC 
     SIC 
     SIC 
     SIC 
     SIC 
     SIC 
     SIC 
     SIC 
     SIC 
     SIC 
     SIC 
     SIC 
     SIC 
     SIC 
     SIC 
     SIC 
     SIC 
     SIC 
     SIC 
     SIC 
     SIC 
     SIC 
     SIC 
     SIC 
     SIC 
     SIC 
     SIC 
     SIC 
     SIC 
     SIC 
     SIC 
     SIC 
     SIC 
     SIC 
     SIC 
     SIC 
     SIC 
     SIC 
     SIC 
     SIC 
     SIC 
     SIC 
     SIC 
     SIC 
     SIC 
     SIC 
     SIC 
     SIC 
     SIC 
     SIC 
     SIC 
     SIC 
     SIC 
     SIC 
     SIC 
     SIC 
     SIC 
     SIC 
     SIC 
     SIC 
     SIC 
     SIC 
     SIC 
     SIC 
     SIC 
     SIC 
     SIC 
     SIC 
     SIC 
     SIC 
     SIC 
     SIC 
     SIC 
     SIC 
     SIC 
     SIC 
     SIC 
     SIC 
     SIC 
     SIC 
     SIC 
     SIC 
     SIC 
     SIC 
     SIC 
     SIC 
     SIC 
     SIC 
     SIC 
     SIC 
     SIC 
     SIC 
     SIC 
     SIC 
     SIC 
     SIC 
     SIC 
     SIC 
     SIC 
     SIC 
     SIC 
     SIC 
     SIC 
     SIC 
     SIC 
     SIC 
     SIC 
     SIC 
     SIC 
     SIC 
     SIC 
     SIC 
     SIC 
     SIC 
     SIC 
     SIC 
     SIC 
     SIC 
     SIC 
     SIC 
     SIC 
     SIC 
     SIC 
     SIC 
     SIC 
     SIC 
     SIC 
     SIC 
     SIC 
     SIC 
     SIC 
     SIC 
     SIC 
     SIC 
     SIC 
     SIC 
     SIC 
     SIC 
     SIC 
     SIC 
     SIC 
     SIC 
     SIC 
     SIC 
     SIC 
     SIC 
     SIC 
     SIC 
     SIC 
     SIC 
     SIC 
     SIC 
     SIC 
     SIC 
     SIC 
     SIC 
     SIC 
     SIC 
     SIC 
     SIC 
     SIC 
     SIC 
     SIC 
     SIC 
     SIC 
     SIC 
     SIC 
     SIC 
     SIC 
     SIC 
     SIC 
     SIC 
     SIC 
     SIC 
     SIC 
     SIC 
     SIC 
     SIC 
     SIC 
     SIC 
     SIC 
     SIC 
     SIC 
     SIC 
     SIC 
     SIC 
     SIC 
     SIC 
     SIC 
     SIC 
     SIC 
     SIC 
     SIC 
     SIC 
     SIC 
     SIC 
     SIC 
     SIC 
     SIC 
     SIC 
     SIC 
     SIC 
     SIC 
     SIC 
     SIC 
     SIC 
     SIC 
     SIC 
     SIC 
     SIC 
     SIC 
     SIC 
     SIC 
     SIC 
     SIC 
     SIC 
     SIC 
     SIC 
     SIC 
     SIC 
     SIC 
     SIC 
     SIC 
     SIC 
     SIC 
     SIC 
     SIC 
     SIC 
     SIC 
     SIC 
     SIC 
     SIC 
     SIC 
     SIC 
     SIC 
     SIC 
     SIC 
     SIC 
     SIC 
     SIC 
     SIC 
     SIC 
     SIC 
     SIC 
     SIC 
     SIC 
     SIC 
     SIC 
     SIC 
     SIC 
     SIC 
     SIC 
     SIC 
     SIC 
     SIC 
     SIC 
     SIC 
     SIC 
     SIC 
     SIC 
     SIC 
     SIC 
     SIC 
     SIC 
     SIC 
     SIC 
     SIC 
     SIC 
     SIC 
     SIC 
     SIC 
     SIC 
     SIC 
     SIC 
     SIC 
     SIC 
     SIC 
     SIC 
     SIC 
     SIC 
     SIC 
     SIC 
     SIC 
     SIC 
     SIC 
     SIC 
     SIC 
     SIC 
     SIC 
     SIC 
     SIC 
     SIC 
     SIC 
     SIC 
     SIC 
     SIC 
     SIC 
     SIC 
     SIC 
     SIC 
     SIC 
     SIC 
     SIC 
     SIC 
     SIC 
     SIC 
     SIC 
     SIC 
     SIC 
     SIC 
     SIC 
     SIC 
     SIC 
     SIC 
     SIC 
     SIC 
     SIC 
     SIC 
     SIC 
     SIC 
     SIC 
     SIC 
     SIC 
     SIC 
     SIC 
     SIC 
     SIC 
     SIC 
     SIC 
     SIC 
     SIC 
     SIC 
     SIC 
     SIC 
     SIC 
     SIC 
     SIC 
     SIC 
     SIC 
     SIC 
     SIC 
     SIC 
     SIC 
     SIC 
     SIC 
     SIC 
     SIC 
     SIC 
     SIC 
     SIC 
     SIC 
     SIC 
     SIC 
     SIC 
     SIC 
     SIC 
     SIC 
     SIC 
     SIC 
     SIC 
     SIC 
     SIC 
     SIC 
     SIC 
     SIC 
     SIC 
     SIC 
     SIC 
     SIC 
     SIC 
     SIC 
     SIC 
     SIC 
     SIC 
     SIC 
     SIC 
     SIC 
     SIC 
     SIC 
     SIC 
     SIC 
     SIC 
     SIC 
     SIC 
     SIC 
     SIC 
     SIC 
     SIC 
     SIC 
     SIC 
     SIC 
     SIC 
     SIC 
     SIC 
     SIC 
     SIC 
     SIC 
     SIC 
     SIC 
     SIC 
     SIC 
     SIC 
     SIC 
     SIC 
     SIC 
     SIC 
     SIC 
     SIC 
     SIC 
     SIC 
     SIC 
     SIC 
     SIC 
     SIC 
     SIC 
     SIC 
     SIC 
     SIC 
     SIC 
     SIC 
     SIC 
     SIC 
     SIC 
     SIC 
     SIC 
     SIC 
     SIC 
     SIC 
     SIC 
     SIC 
     SIC 
     SIC 
     SIC 
     SIC 
     SIC 
     SIC 
     SIC 
     SIC 
     SIC 
     SIC 
     SIC 
     SIC 
     SIC 
     SIC 
     SIC 
     SIC 
     SIC 
     SIC 
     SIC 
     SIC 
     SIC 
     SIC 
     SIC 
     SIC 
     SIC 
     SIC 
     SIC 
     SIC 
     SIC 
     SIC 
     SIC 
     SIC 
     SIC 
     SIC 
     SIC 
     SIC 
     SIC 
     SIC 
     SIC 
     SIC 
     SIC 
     SIC 
     SIC 
     SIC 
     SIC 
     SIC 
     SIC 
     SIC 
     SIC 
     SIC 
     SIC 
     SIC 
     SIC 
     SIC 
     SIC 
     SIC 
     SIC 
     SIC 
     SIC 
     SIC 
     SIC 
     SIC 
     SIC 
     SIC 
     SIC 
     SIC 
     SIC 
     SIC 
     SIC 
     SIC 
     SIC 
     SIC 
     SIC 
     SIC 
     SIC 
     SIC 
     SIC 
     SIC 
     SIC 
     SIC 
     SIC 
     SIC 
     SIC 
     SIC 
     SIC 
     SIC 
     SIC 
     SIC 
     SIC 
     SIC 
     SIC 
     SIC 
     SIC 
     SIC 
     SIC 
     SIC 
     SIC 
     SIC 
     SIC 
     SIC 
     SIC 
     SIC 
     SIC 
     SIC 
     SIC 
     SIC 
     SIC 
     SIC 
     SIC 
     SIC 
     SIC 
     SIC 
     SIC 
     SIC 
     SIC 
     SIC 
     SIC 
     SIC 
     SIC 
     SIC 
     SIC 
     SIC 
     SIC 
     SIC 
     SIC 
     SIC 
     SIC 
     SIC 
     SIC 
     SIC 
     SIC 
     SIC 
     SIC 
     SIC 
     SIC 
     SIC 
     SIC 
     SIC 
     SIC 
     SIC 
     SIC 
     SIC 
     SIC 
     SIC 
     SIC 
     SIC 
     SIC 
     SIC 
     SIC 
     SIC 
     SIC 
     SIC 
     SIC 
     SIC 
     SIC 
     SIC 
     SIC 
     SIC 
     SIC 
     SIC 
     SIC 
     SIC 
     SIC 
     SIC 
     SIC 
     SIC 
     SIC 
     SIC 
     SIC 
     SIC 
     SIC 
     SIC 
     SIC 
     SIC 
     SIC 
     SIC 
     SIC 
     SIC 
     SIC 
     SIC 
     SIC 
     SIC 
     SIC 
     SIC 
     SIC 
     SIC 
     SIC 
     SIC 
     SIC 
     SIC 
     SIC 
     SIC 
     SIC 
     SIC 
     SIC 
     SIC 
     SIC 
     SIC 
     SIC 
     SIC 
     SIC 
     SIC 
     SIC 
     SIC 
     SIC 
     SIC 
     SIC 
     SIC 
     SIC 
     SIC 
     SIC 
     SIC 
     SIC 
     SIC 
     SIC 
     SIC 
     SIC 
     SIC 
     SIC 
     SIC 
     SIC 
     SIC 
     SIC 
     SIC 
     SIC 
     SIC 
     SIC 
     SIC 
     SIC 
     SIC 
     SIC 
     SIC 
     SIC 
     SIC 
     SIC 
     SIC 
     SIC 
     SIC 
     SIC 
     SIC 
     SIC 
     SIC 
     SIC 
     SIC 
     SIC 
     SIC 
     SIC 
     SIC 
     SIC 
     SIC 
     SIC 
     SIC 
     SIC 
     SIC 
     SIC 
     SIC 
     SIC 
     SIC 
     SIC 
     SIC 
     SIC 
     SIC 
     SIC 
     SIC 
     SIC 
     SIC 
     SIC 
     SIC 
     SIC 
     SIC 
     SIC 
     SIC 
     SIC 
     SIC 
     SIC 
     SIC 
     SIC 
     SIC 
     SIC 
     SIC 
     SIC 
     SIC 
     SIC 
     SIC 
     SIC 
     SIC 
     SIC 
     SIC 
     SIC 
     SIC 
     SIC 
     SIC 
     SIC 
     SIC 
     SIC 
     SIC 
     SIC 
     SIC 
     SIC 
     SIC 
     SIC 
     SIC 
     SIC 
     SIC 
     SIC 
     SIC 
     SIC 
     SIC 
     SIC 
     SIC 
     SIC 
     SIC 
     SIC 
     SIC 
     SIC 
     SIC 
     SIC 
     SIC 
     SIC 
     SIC 
     SIC 
     SIC 
     SIC 
     SIC 
     SIC 
     SIC 
     SIC 
     SIC 
     SIC 
     SIC 
     SIC 
     SIC 
     SIC 
     SIC 
     SIC 
     SIC 
     SIC 
     SIC 
     SIC 
     SIC 
     SIC 
     SIC 
     SIC 
     SIC 
     SIC 
     SIC 
     SIC 
     SIC 
     SIC 
     SIC 
     SIC 
     SIC 
     SIC 
     SIC 
     SIC 
     SIC 
     SIC 
     SIC 
     SIC 
     SIC 
     SIC 
     SIC 
     SIC 
     SIC 
     SIC 
     SIC 
     SIC 
     SIC 
     SIC 
     SIC 
     SIC 
     SIC 
     SIC 
     SIC 
     SIC 
     SIC 
     SIC 
     SIC 
     SIC 
     SIC 
     SIC 
     SIC 
     SIC 
     SIC 
     SIC 
     SIC 
     SIC 
     SIC 
     SIC 
     SIC 
     SIC 
     SIC 
     SIC 
     SIC 
     SIC 
     SIC 
     SIC 
     SIC 
     SIC 
     SIC 
     SIC 
     SIC 
     SIC 
     SIC 
     SIC 
     SIC 
     SIC 
     SIC 
     SIC 
     SIC 
     SIC 
     SIC 
     SIC 
     SIC 
     SIC 
     SIC 
     SIC 
     SIC 
     SIC 
     SIC 
     SIC 
     SIC 
     SIC 
     SIC 
     SIC 
     SIC 
     SIC 
     SIC 
     SIC 
     SIC 
     SIC 
     SIC 
     SIC 
     SIC 
     SIC 
     SIC 
     SIC 
     SIC 
     SIC 
     SIC 
     SIC 
     SIC 
     SIC 
     SIC 
     SIC 
     SIC 
     SIC 
     SIC 
     SIC 
     SIC 
     SIC 
     SIC 
     SIC 
     SIC 
     SIC 
     SIC 
     SIC 
     SIC 
     SIC 
     SIC 
     SIC 
     SIC 
     SIC 
     SIC 
     SIC 
     SIC 
     SIC 
     SIC 
     SIC 
     SIC 
     SIC 
     SIC 
     SIC 
     SIC 
     SIC 
     SIC 
     SIC 
     SIC 
     SIC 
     SIC 
     SIC 
     SIC 
     SIC 
     SIC 
     SIC 
     SIC 
     SIC 
     SIC 
     SIC 
     SIC 
     SIC 
     SIC 
     SIC 
     SIC 
     SIC 
     SIC 
     SIC 
     SIC 
     SIC 
     SIC 
     SIC 
     SIC 
     SIC 
     SIC 
     SIC 
     SIC 
     SIC 
     SIC 
     SIC 
     SIC 
     SIC 
     SIC 
     SIC 
     SIC 
     SIC 
     SIC 
     SIC 
     SIC 
     SIC 
     SIC 
     SIC 
     SIC 
     SIC 
     SIC 
     SIC 
     SIC 
     SIC 
     SIC 
     SIC 
     SIC 
     SIC 
     SIC 
     SIC 
     SIC 
     SIC 
     SIC 
     SIC 
     SIC 
     SIC 
     SIC 
     SIC 
     SIC 
     SIC 
     SIC 
     SIC 
     SIC 
     SIC 
     SIC 
     SIC 
     SIC 
     SIC 
     SIC 
     SIC 
     SIC 
     SIC 
     SIC 
     SIC 
     SIC 
     SIC 
     SIC 
     SIC 
     SIC 
     SIC 
     SIC 
     SIC 
     SIC 
     SIC 
     SIC 
     SIC 
     SIC 
     SIC 
     SIC 
     SIC 
     SIC 
     SIC 
     SIC 
     SIC 
     SIC 
     SIC 
     SIC 
     SIC 
     SIC 
     SIC 
     SIC 
     SIC 
     SIC 
     SIC 
     SIC 
     SIC 
     SIC 
     SIC 
     SIC 
     SIC 
     SIC 
     SIC 
     SIC 
     SIC 
     SIC 
     SIC 
     SIC 
     SIC 
     SIC 
     SIC 
     SIC 
     SIC 
     SIC 
     SIC 
     SIC 
     SIC 
     SIC 
     SIC 
     SIC 
     SIC 
     SIC 
     SIC 
     SIC 
     SIC 
     SIC 
     SIC 
     SIC 
     SIC 
     SIC 
     SIC 
     SIC 
     SIC 
     SIC 
     SIC 
     SIC 
     SIC 
     SIC 
     SIC 
     SIC 
     SIC 
     SIC 
     SIC 
     SIC 
     SIC 
     SIC 
     SIC 
     SIC 
     SIC 
     SIC 
     SIC 
     SIC 
     SIC 
     SIC 
     SIC 
     SIC 
     SIC 
     SIC 
     SIC 
     SIC 
     SIC 
     SIC 
     SIC 
     SIC 
     SIC 
     SIC 
     SIC 
     SIC 
     SIC 
     SIC 
     SIC 
     SIC 
     SIC 
     SIC 
     SIC 
     SIC 
     SIC 
     SIC 
     SIC 
     SIC 
     SIC 
     SIC 
     SIC 
     SIC 
     SIC 
     SIC 
     SIC 
     SIC 
     SIC 
     SIC 
     SIC 
     SIC 
     SIC 
     SIC 
     SIC 
     SIC 
     SIC 
     SIC 
     SIC 
     SIC 
     SIC 
     SIC 
     SIC 
     SIC 
     SIC 
     SIC 
     SIC 
     SIC 
     SIC 
     SIC 
     SIC 
     SIC 
     SIC 
     SIC 
     SIC 
     SIC 
     SIC 
     SIC 
     SIC 
     SIC 
     SIC 
     SIC 
     SIC 
     SIC 
     SIC 
     SIC 
     SIC 
     SIC 
     SIC 
     SIC 
     SIC 
     SIC 
     SIC 
     SIC 
     SIC 
     SIC 
     SIC 
     SIC 
     SIC 
     SIC 
     SIC 
     SIC 
     SIC 
     SIC 
     SIC 
     SIC 
     SIC 
     SIC 
     SIC 
     SIC 
     SIC 
     SIC 
     SIC 
     SIC 
     SIC 
     SIC 
     SIC 
     SIC 
     SIC 
     SIC 
     SIC 
     SIC 
     SIC 
     SIC 
     SIC 
     SIC 
     SIC 
     SIC 
     SIC 
     SIC 
     SIC 
     SIC 
     SIC 
     SIC 
     SIC 
     SIC 
     SIC 
     SIC 
     SIC 
     SIC 
     SIC 
     SIC 
     SIC 
     SIC 
     SIC 
     SIC 
     SIC 
     SIC 
     SIC 
     SIC 
     SIC 
     SIC 
     SIC 
     SIC 
     SIC 
     SIC 
     SIC 
     SIC 
     SIC 
     SIC 
     SIC 
     SIC 
     SIC 
     SIC 
     SIC 
     SIC 
     SIC 
     SIC 
     SIC 
     SIC 
     SIC 
     SIC 
     SIC 
     SIC 
     SIC 
     SIC 
     SIC 
     SIC 
     SIC 
     SIC 
     SIC 
     SIC 
     SIC 
     SIC 
     SIC 
     SIC 
     SIC 
     SIC 
     SIC 
     SIC 
     SIC 
     SIC 
     SIC 
     SIC 
     SIC 
     SIC 
     SIC 
     SIC 
     SIC 
     SIC 
     SIC 
     SIC 
     SIC 
     SIC 
     SIC 
     SIC 
     SIC 
     SIC 
     SIC 
     SIC 
     SIC 
     SIC 
     SIC 
     SIC 
     SIC 
     SIC 
     SIC 
     SIC 
     SIC 
     SIC 
     SIC 
     SIC 
     SIC 
     SIC 
     SIC 
     SIC 
     SIC 
     SIC 
     SIC 
     SIC 
     SIC 
     SIC 
     SIC 
     SIC 
     SIC 
     SIC 
     SIC 
     SIC 
     SIC 
     SIC 
     SIC 
     SIC 
     SIC 
     SIC 
     SIC 
     SIC 
     SIC 
     SIC 
     SIC 
     SIC 
     SIC 
     SIC 
     SIC 
     SIC 
     SIC 
     SIC 
     SIC 
     SIC 
     SIC 
     SIC 
     SIC 
     SIC 
     SIC 
     SIC 
     SIC 
     SIC 
     SIC 
     SIC 
     SIC 
     SIC 
     SIC 
     SIC 
     SIC 
     SIC 
     SIC 
     SIC 
     SIC 
     SIC 
     SIC 
     SIC 
     SIC 
     SIC 
     SIC 
     SIC 
     SIC 
     SIC 
     SIC 
     SIC 
     SIC 
     SIC 
     SIC 
     SIC 
     SIC 
     SIC 
     SIC 
     SIC 
     SIC 
     SIC 
     SIC 
     SIC 
     SIC 
     SIC 
     SIC 
     SIC 
     SIC 
     SIC 
     SIC 
     SIC 
     SIC 
     SIC 
     SIC 
     SIC 
     SIC 
     SIC 
     SIC 
     SIC 
     SIC 
     SIC 
     SIC 
     SIC 
     SIC 
     SIC 
     SIC 
     SIC 
     SIC 
     SIC 
     SIC 
     SIC 
     SIC 
     SIC 
     SIC 
     SIC 
     SIC 
     SIC 
     SIC 
     SIC 
     SIC 
     SIC 
     SIC 
     SIC 
     SIC 
     SIC 
     SIC 
     SIC 
     SIC 
     SIC 
     SIC 
     SIC 
     SIC 
     SIC 
     SIC 
     SIC 
     SIC 
     SIC 
     SIC 
     SIC 
     SIC 
     SIC 
     SIC 
     SIC 
     SIC 
     SIC 
     SIC 
     SIC 
     SIC 
     SIC 
     SIC 
     SIC 
     SIC 
     SIC 
     SIC 
     SIC 
     SIC 
     SIC 
     SIC 
     SIC 
     SIC 
     SIC 
     SIC 
     SIC 
     SIC 
     SIC 
     SIC 
     SIC 
     SIC 
     SIC 
     SIC 
     SIC 
     SIC 
     SIC 
     SIC 
     SIC 
     SIC 
     SIC 
     SIC 
     SIC 
     SIC 
     SIC 
     SIC 
     SIC 
     SIC 
     SIC 
     SIC 
     SIC 
     SIC 
     SIC 
     SIC 
     SIC 
     SIC 
     SIC 
     SIC 
     SIC 
     SIC 
     SIC 
     SIC 
     SIC 
     SIC 
     SIC 
     SIC 
     SIC 
     SIC 
     SIC 
     SIC 
     SIC 
     SIC 
     SIC 
     SIC 
     SIC 
     SIC 
     SIC 
     SIC 
     SIC 
     SIC 
     SIC 
     SIC 
     SIC 
     SIC 
     SIC 
     SIC 
     SIC 
     SIC 
     SIC 
     SIC 
     SIC 
     SIC 
     SIC 
     SIC 
     SIC 
     SIC 
     SIC 
     SIC 
     SIC 
     SIC 
     SIC 
     SIC 
     SIC 
     SIC 
     SIC 
     SIC 
     SIC 
     SIC 
     SIC 
     SIC 
     SIC 
     SIC 
     SIC 
     SIC 
     SIC 
     SIC 
     SIC 
     SIC 
     SIC 
     SIC 
     SIC 
     SIC 
     SIC 
     SIC 
     SIC 
     SIC 
     SIC 
     SIC 
     SIC 
     SIC 
     SIC 
     SIC 
     SIC 
     SIC 
     SIC 
     SIC 
     SIC 
     SIC 
     SIC 
     SIC 
     SIC 
     SIC 
     SIC 
     SIC 
     SIC 
     SIC 
     SIC 
     SIC 
     SIC 
     SIC 
     SIC 
     SIC 
     SIC 
     SIC 
     SIC 
     SIC 
     SIC 
     SIC 
     SIC 
     SIC 
     SIC 
     SIC 
     SIC 
     SIC 
     SIC 
     SIC 
     SIC 
     SIC 
     SIC 
     SIC 
     SIC 
     SIC 
     SIC 
     SIC 
     SIC 
     SIC 
     SIC 
     SIC 
     SIC 
     SIC 
     SIC 
     SIC 
     SIC 
     SIC 
     SIC 
     SIC 
     SIC 
     SIC 
     SIC 
     SIC 
     SIC 
     SIC 
     SIC 
     SIC 
     SIC 
     SIC 
     SIC 
     SIC 
     SIC 
     SIC 
     SIC 
     SIC 
     SIC 
     SIC 
     SIC 
     SIC 
     SIC 
     SIC 
     SIC 
     SIC 
     SIC 
     SIC 
     SIC 
     SIC 
     SIC 
     SIC 
     SIC 
     SIC 
     SIC 
     SIC 
     SIC 
     SIC 
     SIC 
     SIC 
     SIC 
     SIC 
     SIC 
     SIC 
     SIC 
     SIC 
     SIC 
     SIC 
     SIC 
     SIC 
     SIC 
     SIC 
     SIC 
     SIC 
     SIC 
     SIC 
     SIC 
     SIC 
     SIC 
     SIC 
     SIC 
     SIC 
     SIC 
     SIC 
     SIC 
     SIC 
     SIC 
     SIC 
     SIC 
     SIC 
     SIC 
     SIC 
     SIC 
     SIC 
     SIC 
     SIC 
     SIC 
     SIC 
     SIC 
     SIC 
     SIC 
     SIC 
     SIC 
     SIC 
     SIC 
     SIC 
     SIC 
     SIC 
     SIC 
     SIC 
     SIC 
     SIC 
     SIC 
     SIC 
     SIC 
     SIC 
     SIC 
     SIC 
     SIC 
     SIC 
     SIC 
     SIC 
     SIC 
     SIC 
     SIC 
     SIC 
     SIC 
     SIC 
     SIC 
     SIC 
     SIC 
     SIC 
     SIC 
     SIC 
     SIC 
     SIC 
     SIC 
     SIC 
     SIC 
     SIC 
     SIC 
     SIC 
     SIC 
     SIC 
     SIC 
     SIC 
     SIC 
     SIC 
     SIC 
     SIC 
     SIC 
     SIC 
     SIC 
     SIC 
     SIC 
     SIC 
     SIC 
     SIC 
     SIC 
     SIC 
     SIC 
     SIC 
     SIC 
     SIC 
     SIC 
     SIC 
     SIC 
     SIC 
     SIC 
     SIC 
     SIC 
     SIC 
     SIC 
     SIC 
     SIC 
     SIC 
     SIC 
     SIC 
     SIC 
     SIC 
     SIC 
     SIC 
     SIC 
     SIC 
     SIC 
     SIC 
     SIC 
     SIC 
     SIC 
     SIC 
     SIC 
     SIC 
     SIC 
     SIC 
     SIC 
     SIC 
     SIC 
     SIC 
     SIC 
     SIC 
     SIC 
     SIC 
     SIC 
     SIC 
     SIC 
     SIC 
     SIC 
     SIC 
     SIC 
     SIC 
     SIC 
     SIC 
     SIC 
     SIC 
     SIC 
     SIC 
     SIC 
     SIC 
     SIC 
     SIC 
     SIC 
     SIC 
     SIC 
     SIC 
     SIC 
     SIC 
     SIC 
     SIC 
     SIC 
     SIC 
     SIC 
     SIC 
     SIC 
     SIC 
     SIC 
     SIC 
     SIC 
     SIC 
     SIC 
     SIC 
     SIC 
     SIC 
     SIC 
     SIC 
     SIC 
     SIC 
     SIC 
     SIC 
     SIC 
     SIC 
     SIC 
     SIC 
     SIC 
     SIC 
     SIC 
     SIC 
     SIC 
     SIC 
     SIC 
     SIC 
     SIC 
     SIC 
     SIC 
     SIC 
     SIC 
     SIC 
     SIC 
     SIC 
     SIC 
     SIC 
     SIC 
     SIC 
     SIC 
     SIC 
     SIC 
     SIC 
     SIC 
     SIC 
     SIC 
     SIC 
     SIC 
     SIC 
     SIC 
     SIC 
     SIC 
     SIC 
     SIC 
     SIC 
     SIC 
     SIC 
     SIC 
     SIC 
     SIC 
     SIC 
     SIC 
     SIC 
     SIC 
     SIC 
     SIC 
     SIC 
     SIC 
     SIC 
     SIC 
     SIC 
     SIC 
     SIC 
     SIC 
     SIC 
     SIC 
     SIC 
     SIC 
     SIC 
     SIC 
     SIC 
     SIC 
     SIC 
     SIC 
     SIC 
     SIC 
     SIC 
     SIC 
     SIC 
     SIC 
     SIC 
     SIC 
     SIC 
     SIC 
     SIC 
     SIC 
     SIC 
     SIC 
     SIC 
     SIC 
     SIC 
     SIC 
     SIC 
     SIC 
     SIC 
     SIC 
     SIC 
     SIC 
     SIC 
     SIC 
     SIC 
     SIC 
     SIC 
     SIC 
     SIC 
     SIC 
     SIC 
     SIC 
     SIC 
     SIC 
     SIC 
     SIC 
     SIC 
     SIC 
     SIC 
     SIC 
     SIC 
     SIC 
     SIC 
     SIC 
     SIC 
     SIC 
     SIC 
     SIC 
     SIC 
     SIC 
     SIC 
     SIC 
     SIC 
     SIC 
     SIC 
     SIC 
     SIC 
     SIC 
     SIC 
     SIC 
     SIC 
     SIC 
     SIC 
     SIC 
     SIC 
     SIC 
     SIC 
     SIC 
     SIC 
     SIC 
     SIC 
     SIC 
     SIC 
     SIC 
     SIC 
     SIC 
     SIC 
     SIC 
     SIC 
     SIC 
     SIC 
     SIC 
     SIC 
     SIC 
     SIC 
     SIC 
     SIC 
     SIC 
     SIC 
     SIC 
     SIC 
     TC 
     TC 
     TC 
     TC 
     TC 
     TC 
     TC 
     TC 
     TC 
     TC 
     TC 
     TC 
     TC 
     TC 
     TC 
     TC 
     TC 
     TC 
     TC 
     TC 
     TC 
     TC 
     TC 
     TC 
     TC 
     TC 
     TC 
     TC 
     SIC 
     TC 
     TC 
     TC 
     TC 
     TC 
     TC 
     TC 
     TC 
     TC 
     TC 
     TC 
     TC 
     TC 
     TC 
     TC 
     TC 
     TC 
     TC 
     TC 
     TC 
     TC 
     TC 
     TC 
     TC 
     TC 
     TC 
     TC 
     TC 
     TC 
     TC 
     TC 
     TC 
     TC 
     TC 
     TC 
     TC 
     TC 
     TC 
     TC 
     TC 
     TC 
     TC 
     TC 
     TC 
     TC 
     TC 
     TC 
     TC 
     TC 
     TC 
     TC 
     TC 
     TC 
     TC 
     TC 
     TC 
     TC 
     TC 
     TC 
     TC 
     TC 
     TC 
     TC 
     TC 
     TC 
     TC 
     TC 
     TC 
     TC 
     TC 
     TC 
     TC 
     TC 
     TC 
     TC 
     TC 
     TC 
     TC 
     TC 
     TC 
     TC 
     TC 
     TC 
     TC 
     TC 
     TC 
     TC 
     TC 
     TC 
     TC 
     TC 
     TC 
     TC 
     TC 
     TC 
     TC 
     TC 
     TC 
     TC 
     TC 
     TC 
     TC 
     TC 
     TC 
     TC 
     TC 
     TC 
     TC 
     TC 
     TC 
     TC 
     TC 
     TC 
     TC 
     TC 
     TC 
     TC 
     TC 
     TC 
     TC 
     TC 
     TC 
     TC 
     TC 
     TC 
     TC 
     TC 
     TC 
     TC 
     TC 
     TC 
     TC 
     TC 
     TC 
     TC 
     TC 
     TC 
     TC 
     TC 
     TC 
     TC 
     TC 
     TC 
     TC 
     TC 
     TC 
     TC 
     TC 
     TC 
     TC 
     TC 
     TC 
     TC 
     TC 
     TC 
     TC 
     TC 
     TC 
     TC 
     TC 
     TC 
     TC 
     TC 
     TC 
     TC 
     TC 
     TC 
     TC 
     TC 
     TC 
     TC 
     TC 
     TC 
     TC 
     TC 
     TC 
     TC 
     TC 
     TC 
     TC 
     TC 
     TC 
     TC 
     TC 
     TC 
     TC 
     TC 
     TC 
     TC 
     TC 
     TC 
     TC 
     TC 
     TC 
     TC 
     TC 
     TC 
     TC 
     TC 
     TC 
     TC 
     TC 
     TC 
     TC 
     TC 
     TC 
     TC 
     TC 
     TC 
     TC 
     TC 
     TC 
     TC 
     TC 
     TC 
     TC 
     TC 
     TC 
     TC 
     TC 
     TC 
     TC 
     TC 
     TC 
     TC 
     TC 
     TC 
     TC 
     TC 
     TC 
     TC 
     TC 
     TC 
     TC 
     TC 
     TC 
     TC 
     TC 
     TC 
     TC 
     TC 
     TC 
     TC 
     TC 
     TC 
     TC 
     TC 
     TC 
     TC 
     TC 
     TC 
     TC 
     TC 
     TC 
     TC 
     TC 
     TC 
     TC 
     TC 
     TC 
     TC 
     TC 
     TC 
     TC 
     TC 
     TC 
     TC 
     TC 
     TC 
     TC 
     TC 
     TC 
     TC 
     TC 
     TC 
     TC 
     TC 
     TC 
     TC 
     TC 
     TC 
     TC 
     TC 
     TC 
     TC 
     TC 
     TC 
     TC 
     TC 
     TC 
     TC 
     TC 
     TC 
     TC 
     TC 
     TC 
     TC 
     TC 
     TC 
     TC 
     TC 
     TC 
     TC 
     TC 
     TC 
     TC 
     TC 
     TC 
     TC 
     TC 
     TC 
     TC 
     TC 
     TC 
     TC 
     TC 
     TC 
     TC 
     TC 
     TC 
     TC 
     TC 
     TC 
     TC 
     TC 
     TC 
     TC 
     TC 
     TC 
     TC 
     TC 
     TC 
     TC 
     TC 
     TC 
     SIC 
     SIC 
     TC 
     TC 
     TC 
     TC 
     TC 
     TC 
     TC 
     TC 
     TC 
     TC 
     TC 
     TC 
     TC 
     TC 
     SIC 
     TC 
     TC 
     TC 
     TC 
     TC 
     TC 
     TC 
     TC 
     TC 
     TC 
     TC 
     SIC 
     TC 
     TC 
     TC 
     TC 
     TC 
     TC 
     TC 
     TC 
     TC 
     TC 
     TC 
     TC 
     TC 
     TC 
     TC 
     TC 
     TC 
     TC 
     TC 
     TC 
     TC 
     TC 
     TC 
     TC 
     TC 
     TC 
     TC 
     TC 
     TC 
     TC 
     TC 
     TC 
     TC 
     TC 
     TC 
     TC 
     TC 
     TC 
     TC 
     TC 
     TC 
     TC 
     TC 
     TC 
     TC 
     TC 
     TC 
     TC 
     TC 
     TC 
     TC 
     TC 
     TC 
     TC 
     TC 
     TC 
     TC 
     TC 
     TC 
     TC 
     TC 
     TC 
     TC 
     TC 
     TC 
     TC 
     TC 
     TC 
     TC 
     TC 
     TC 
     CD 
     TC 
     TC 
     TC 
     TC 
     TC 
     TC 
     TC 
     TC 
     TC 
     TC 
     TC 
     TC 
     TC 
     TC 
     TC 
     TC 
     TC 
     TC 
     TC 
     TC 
     TC 
     TC 
     TC 
     TC 
     TC 
     TC 
     TC 
     TC 
     TC 
     TC 
     TC 
     TC 
     TC 
     TC 
     TC 
     TC 
     TC 
     TC 
     TC 
     TC 
     TC 
     TC 
     TC 
     TC 
     TC 
     TC 
     TC 
     TC 
     TC 
     TC 
     TC 
     TC 
     TC 
     TC 
     TC 
     TC 
     TC 
     TC 
     TC 
     TC 
     TC 
     TC 
     TC 
     TC 
     TC 
     TC 
     TC 
     TC 
     TC 
     TC 
     TC 
     TC 
     TC 
     TC 
     TC 
     TC 
     TC 
     TC 
     TC 
     TC 
     TC 
     TC 
     TC 
     TC 
     TC 
     TC 
     TC 
     TC 
     TC 
     TC 
     TC 
     TC 
     TC 
     TC 
     TC 
     TC 
     TC 
     TC 
     TC 
     TC 
     TC 
     TC 
     TC 
     TC 
     TC 
     TC 
     TC 
     TC 
     TC 
     TC 
     TC 
     TC 
     TC 
     TC 
     TC 
     TC 
     TC 
     TC 
     TC 
     TC 
     TC 
     TC 
     TC 
     TC 
     TC 
     TC 
     TC 
     TC 
     TC 
     TC 
     TC 
     TC 
     TC 
     TC 
     TC 
     TC 
     TC 
     TC 
     TC 
     TC 
     TC 
     TC 
     TC 
     TC 
     TC 
     SIC 
     TC 
     TC 
     TC 
     TC 
     TC 
     TC 
     TC 
     TC 
     TC 
     TC 
     TC 
     TC 
     TC 
     TC 
     TC 
     TC 
     TC 
     TC 
     TC 
     TC 
     TC 
     TC 
     TC 
     TC 
     TC 
     TC 
     TC 
     TC 
     TC 
     TC 
     TC 
     TC 
     TC 
     TC 
     TC 
     TC 
     TC 
     TC 
     TC 
     TC 
     TC 
     TC 
     TC 
     TC 
     TC 
     TC 
     TC 
     TC 
     TC 
     TC 
     TC 
     TC 
     TC 
     TC 
     TC 
     TC 
     TC 
     TC 
     TC 
     TC 
     TC 
     TC 
     TC 
     TC 
     TC 
     TC 
     TC 
     TC 
     TC 
     TC 
     TC 
     TC 
     TC 
     TC 
     TC 
     TC 
     TC 
     TC 
     TC 
     TC 
     TC 
     TC 
     TC 
     TC 
     TC 
     TC 
     TC 
     TC 
     TC 
     TC 
     TC 
     TC 
     TC 
     TC 
     TC 
     TC 
     TC 
     TC 
     TC 
     TC 
     TC 
     TC 
     TC 
     TC 
     TC 
     TC 
     TC 
     TC 
     TC 
     TC 
     TC 
     TC 
     TC 
     TC 
     TC 
     TC 
     TC 
     TC 
     TC 
     TC 
     TC 
     TC 
     TC 
     TC 
     TC 
     TC 
     TC 
     TC 
     TC 
     TC 
     TC 
     TC 
     TC 
     TC 
     TC 
     TC 
     TC 
     TC 
     TC 
     TC 
     TC 
     TC 
     TC 
     TC 
     TC 
     TC 
     TC 
     TC 
     TC 
     TC 
     TC 
     TC 
     TC 
     TC 
     TC 
     TC 
     TC 
     TC 
     TC 
     TC 
     TC 
     TC 
     TC 
     TC 
     TC 
     TC 
     TC 
     TC 
     TC 
     TC 
     TC 
     TC 
     TC 
     TC 
     TC 
     TC 
     TC 
     TC 
     TC 
     TC 
     TC 
     TC 
     TC 
     TC 
     TC 
     TC 
     TC 
     TC 
     TC 
     TC 
     TC 
     TC 
     TC 
     TC 
     TC 
     TC 
     TC 
     TC 
     TC 
     TC 
     TC 
     TC 
     TC 
     TC 
     TC 
     TC 
     TC 
     TC 
     TC 
     TC 
     TC 
     TC 
     TC 
     TC 
     TC 
     TC 
     TC 
     TC 
     TC 
     TC 
     TC 
     TC 
     TC 
     TC 
     TC 
     TC 
     TC 
     TC 
     TC 
     TC 
     TC 
     TC 
     TC 
     TC 
     TC 
     TC 
     TC 
     TC 
     TC 
     TC 
     TC 
     TC 
     TC 
     TC 
     TC 
     TC 
     TC 
     TC 
     TC 
     TC 
     TC 
     TC 
     TC 
     TC 
     TC 
     TC 
     TC 
     TC 
     TC 
     TC 
     TC 
     TC 
     TC 
     TC 
     TC 
     TC 
     TC 
     TC 
     TC 
     TC 
     TC 
     TC 
     TC 
     TC 
     TC 
     TC 
     TC 
     TC 
     TC 
     TC 
     TC 
     TC 
     TC 
     TC 
     TC 
     TC 
     TC 
     TC 
     TC 
     TC 
     TC 
     TC 
     TC 
     TC 
     TC 
     TC 
     TC 
     TC 
     TC 
     TC 
     TC 
     TC 
     TC 
     TC 
     TC 
     TC 
     TC 
     TC 
     TC 
     TC 
     TC 
     TC 
     TC 
     TC 
     TC 
     TC 
     TC 
     TC 
     TC 
     TC 
     TC 
     TC 
     TC 
     TC 
     TC 
     TC 
     TC 
     TC 
     TC 
     TC 
     TC 
     TC 
     TC 
     TC 
     TC 
     TC 
     TC 
     TC 
     TC 
     TC 
     TC 
     TC 
     TC 
     TC 
     TC 
     TC 
     TC 
     TC 
     TC 
     TC 
     TC 
     TC 
     TC 
     TC 
     TC 
     TC 
     TC 
     TC 
     TC 
     TC 
     TC 
     TC 
     TC 
     TC 
     TC 
     TC 
     TC 
     TC 
     TC 
     TC 
     TC 
     TC 
     TC 
     TC 
     TC 
     TC 
     TC 
     TC 
     TC 
     TC 
     TC 
     TC 
     TC 
     TC 
     TC 
     TC 
     TC 
     TC 
     TC 
     TC 
     TC 
     TC 
     TC 
     TC 
     TC 
     TC 
     TC 
     TC 
     TC 
     TC 
     TC 
     TC 
     TC 
     TC 
     TC 
     TC 
     TC 
     TC 
     TC 
     TC 
     TC 
     TC 
     TC 
     TC 
     TC 
     TC 
     TC 
     TC 
     TC 
     TC 
     TC 
     TC 
     TC 
     TC 
     TC 
     TC 
     TC 
     TC 
     TC 
     TC 
     TC 
     TC 
     TC 
     TC 
     TC 
     TC 
     TC 
     TC 
     TC 
     TC 
     TC 
     TC 
     TC 
     TC 
     TC 
     TC 
     TC 
     TC 
     TC 
     TC 
     TC 
     TC 
     TC 
     TC 
     TC 
     TC 
     TC 
     TC 
     TC 
     TC 
     TC 
     TC 
     TC 
     TC 
     TC 
     TC 
     TC 
     TC 
     TC 
     TC 
     TC 
     TC 
     TC 
     TC 
     TC 
     TC 
     TC 
     TC 
     TC 
     TC 
     TC 
     TC 
     TC 
     TC 
     TC 
     TC 
     TC 
     TC 
     TC 
     TC 
     TC 
     TC 
     TC 
     TC 
     TC 
     TC 
     TC 
     TC 
     TC 
     TC 
     TC 
     TC 
     TC 
     TC 
     TC 
     TC 
     TC 
     TC 
     TC 
     TC 
     TC 
     TC 
     TC 
     TC 
     TC 
     TC 
     TC 
     TC 
     TC 
     TC 
     TC 
     TC 
     TC 
     TC 
     TC 
     TC 
     TC 
     TC 
     TC 
     TC 
     TC 
     TC 
     TC 
     TC 
     TC 
     TC 
     TC 
     TC 
     TC 
     TC 
     TC 
     TC 
     TC 
     TC 
     TC 
     TC 
     TC 
     TC 
     TC 
     TC 
     TC 
     TC 
     TC 
     TC 
     TC 
     TC 
     TC 
     TC 
     TC 
     TC 
     TC 
     TC 
     TC 
     TC 
     TC 
     TC 
     TC 
     TC 
     TC 
     TC 
     TC 
     TC 
     TC 
     TC 
     TC 
     TC 
     TC 
     TC 
     TC 
     TC 
     TC 
     TC 
     TC 
     TC 
     TC 
     TC 
     TC 
     TC 
     TC 
     TC 
     TC 
     TC 
     TC 
     TC 
     TC 
     TC 
     TC 
     TC 
     TC 
     TC 
     TC 
     TC 
     TC 
     TC 
     TC 
     TC 
     TC 
     TC 
     TC 
     TC 
     TC 
     TC 
     TC 
     TC 
     TC 
     TC 
     TC 
     TC 
     TC 
     TC 
     TC 
     TC 
     TC 
     TC 
     TC 
     TC 
     TC 
     TC 
     TC 
     TC 
     TC 
     TC 
     TC 
     TC 
     TC 
     TC 
     TC 
     TC 
     TC 
     TC 
     TC 
     TC 
     TC 
     TC 
     TC 
     TC 
     TC 
     TC 
     TC 
     TC 
     TC 
     TC 
     TC 
     TC 
     TC 
     TC 
     TC 
     TC 
     TC 
     TC 
     TC 
     TC 
     TC 
     TC 
     TC 
     TC 
     TC 
     TC 
     TC 
     TC 
     TC 
     TC 
     TC 
     TC 
     TC 
     TC 
     TC 
     TC 
     TC 
     TC 
     TC 
     TC 
     TC 
     TC 
     TC 
     TC 
     TC 
     TC 
     TC 
     TC 
     TC 
     TC 
     TC 
     TC 
     TC 
     TC 
     TC 
     TC 
     TC 
     TC 
     TC 
     TC 
     TC 
     TC 
     TC 
     TC 
     TC 
     TC 
     TC 
     TC 
     TC 
     TC 
     TC 
     TC 
     TC 
     TC 
     TC 
     TC 
     TC 
     TC 
     TC 
     TC 
     TC 
     TC 
     TC 
     TC 
     TC 
     TC 
     TC 
     TC 
     TC 
     TC 
     TC 
     TC 
     TC 
     TC 
     TC 
     TC 
     TC 
     TC 
     TC 
     TC 
     TC 
     TC 
     TC 
     TC 
     TC 
     TC 
     TC 
     TC 
     TC 
     TC 
     TC 
     TC 
     TC 
     TC 
     TC 
     TC 
     TC 
     TC 
     TC 
     TC 
     TC 
     TC 
     TC 
     TC 
     TC 
     TC 
     TC 
     TC 
     TC 
     TC 
     TC 
     TC 
     TC 
     TC 
     TC 
     TC 
     TC 
     TC 
     TC 
     TC 
     TC 
     TC 
     TC 
     TC 
     TC 
     TC 
     TC 
     TC 
     TC 
     TC 
     TC 
     TC 
     TC 
     TC 
     TC 
     TC 
     TC 
     TC 
     TC 
     TC 
     TC 
     TC 
     TC 
     TC 
     TC 
     TC 
     TC 
     TC 
     TC 
     TC 
     TC 
     TC 
     TC 
     TC 
     TC 
     TC 
     TC 
     TC 
     TC 
     TC 
     TC 
     TC 
     TC 
     TC 
     TC 
     TC 
     TC 
     TC 
     TC 
     TC 
     TC 
     TC 
     TC 
     TC 
     TC 
     TC 
     TC 
     TC 
     TC 
     TC 
     TC 
     TC 
     TC 
     TC 
     TC 
     TC 
     TC 
     TC 
     TC 
     TC 
     TC 
     TC 
     TC 
     TC 
     TC 
     TC 
     TC 
     TC 
     TC 
     TC 
     TC 
     TC 
     TC 
     TC 
     TC 
     TC 
     TC 
     TC 
     TC 
     TC 
     TC 
     TC 
     TC 
     TC 
     TC 
     TC 
     TC 
     TC 
     TC 
     TC 
     TC 
     TC 
     TC 
     TC 
     TC 
     TC 
     TC 
     TC 
     TC 
     TC 
     TC 
     TC 
     TC 
     TC 
     TC 
     TC 
     TC 
     TC 
     TC 
     TC 
     TC 
     TC 
     TC 
     TC 
     TC 
     TC 
     TC 
     TC 
     TC 
     TC 
     TC 
     TC 
     TC 
     TC 
     TC 
     TC 
     TC 
     TC 
     TC 
     TC 
     TC 
     TC 
     TC 
     TC 
     TC 
     TC 
     TC 
     TC 
     TC 
     TC 
     TC 
     TC 
     TC 
     TC 
     TC 
     TC 
     TC 
     TC 
     TC 
     TC 
     TC 
     TC 
     TC 
     TC 
     TC 
     TC 
     TC 
     TC 
     TC 
     TC 
     TC 
     TC 
     TC 
     TC 
     TC 
     TC 
     TC 
     TC 
     TC 
     TC 
     TC 
     TC 
     TC 
     TC 
     TC 
     TC 
     TC 
     TC 
     TC 
     TC 
     TC 
     TC 
     TC 
     TC 
     TC 
     TC 
     TC 
     TC 
     TC 
     TC 
     TC 
     TC 
     TC 
     TC 
     TC 
     TC 
     TC 
     TC 
     TC 
     TC 
     TC 
     TC 
     TC 
     TC 
     TC 
     TC 
     TC 
     TC 
     TC 
     TC 
     TC 
     TC 
     TC 
     TC 
     TC 
     TC 
     TC 
     TC 
     TC 
     TC 
     TC 
     TC 
     TC 
     TC 
     TC 
     TC 

>> 


accuracy =

    0.9960

>> 

    1.0000    0.0000    0.0000
    1.0000    0.0000    0.0000
    0.9990    0.0007    0.0002
    1.0000    0.0000    0.0000
    1.0000    0.0000    0.0000
    0.9997    0.0003    0.0000
    0.9994    0.0006    0.0000
    1.0000    0.0000    0.0000
    0.9999    0.0001    0.0000
    1.0000    0.0000    0.0000
    1.0000    0.0000    0.0000
    1.0000    0.0000    0.0000
    1.0000    0.0000    0.0000
    1.0000    0.0000    0.0000
    1.0000    0.0000    0.0000
    1.0000    0.0000    0.0000
    1.0000    0.0000    0.0000
    1.0000    0.0000    0.0000
    1.0000    0.0000    0.0000
    0.9999    0.0001    0.0000
    1.0000    0.0000    0.0000
    1.0000    0.0000    0.0000
    0.9998    0.0002    0.0000
    1.0000    0.0000    0.0000
    1.0000    0.0000    0.0000
    1.0000    0.0000    0.0000
    0.9979    0.0021    0.0000
    1.0000    0.0000    0.0000
    1.0000    0.0000    0.0000
    1.0000    0.0000    0.0000
    1.0000    0.0000    0.0000
    1.0000    0.0000    0.0000
    1.0000    0.0000    0.0000
    1.0000    0.0000    0.0000
    1.0000    0.0000    0.0000
    1.0000    0.0000    0.0000
    1.0000    0.0000    0.0000
    1.0000    0.0000    0.0000
    1.0000    0.0000    0.0000
    1.0000    0.0000    0.0000
    1.0000    0.0000    0.0000
    1.0000    0.0000    0.0000
    1.0000    0.0000    0.0000
    1.0000    0.0000    0.0000
    1.0000    0.0000    0.0000
    1.0000    0.0000    0.0000
    1.0000    0.0000    0.0000
    0.9992    0.0000    0.0008
    0.9996    0.0004    0.0000
    0.9999    0.0001    0.0000
    0.9621    0.0084    0.0295
    0.9990    0.0001    0.0009
    1.0000    0.0000    0.0000
    0.9940    0.0060    0.0001
    0.9998    0.0002    0.0001
    1.0000    0.0000    0.0000
    1.0000    0.0000    0.0000
    0.9997    0.0003    0.0000
    0.9998    0.0000    0.0001
    1.0000    0.0000    0.0000
    1.0000    0.0000    0.0000
    1.0000    0.0000    0.0000
    1.0000    0.0000    0.0000
    1.0000    0.0000    0.0000
    0.9952    0.0046    0.0002
    1.0000    0.0000    0.0000
    1.0000    0.0000    0.0000
    0.9999    0.0001    0.0000
    1.0000    0.0000    0.0000
    1.0000    0.0000    0.0000
    0.9974    0.0024    0.0002
    0.9998    0.0002    0.0000
    1.0000    0.0000    0.0000
    1.0000    0.0000    0.0000
    0.9999    0.0001    0.0000
    1.0000    0.0000    0.0000
    0.9990    0.0010    0.0000
    0.9984    0.0014    0.0003
    1.0000    0.0000    0.0000
    1.0000    0.0000    0.0000
    1.0000    0.0000    0.0000
    1.0000    0.0000    0.0000
    1.0000    0.0000    0.0000
    1.0000    0.0000    0.0000
    1.0000    0.0000    0.0000
    0.9998    0.0001    0.0000
    0.9833    0.0001    0.0167
    1.0000    0.0000    0.0000
    1.0000    0.0000    0.0000
    0.9809    0.0189    0.0002
    1.0000    0.0000    0.0000
    1.0000    0.0000    0.0000
    1.0000    0.0000    0.0000
    0.9999    0.0001    0.0000
    0.9976    0.0017    0.0006
    1.0000    0.0000    0.0000
    1.0000    0.0000    0.0000
    0.9893    0.0002    0.0104
    1.0000    0.0000    0.0000
    0.9999    0.0001    0.0000
    0.9992    0.0008    0.0000
    1.0000    0.0000    0.0000
    1.0000    0.0000    0.0000
    0.9998    0.0002    0.0000
    1.0000    0.0000    0.0000
    0.9999    0.0000    0.0000
    1.0000    0.0000    0.0000
    1.0000    0.0000    0.0000
    1.0000    0.0000    0.0000
    0.9982    0.0018    0.0000
    1.0000    0.0000    0.0000
    1.0000    0.0000    0.0000
    1.0000    0.0000    0.0000
    0.9980    0.0019    0.0001
    0.9995    0.0005    0.0000
    1.0000    0.0000    0.0000
    1.0000    0.0000    0.0000
    0.9989    0.0011    0.0000
    0.9998    0.0002    0.0000
    1.0000    0.0000    0.0000
    1.0000    0.0000    0.0000
    1.0000    0.0000    0.0000
    1.0000    0.0000    0.0000
    1.0000    0.0000    0.0000
    1.0000    0.0000    0.0000
    1.0000    0.0000    0.0000
    1.0000    0.0000    0.0000
    1.0000    0.0000    0.0000
    0.9991    0.0000    0.0009
    0.9401    0.0072    0.0526
    1.0000    0.0000    0.0000
    1.0000    0.0000    0.0000
    0.6860    0.0020    0.3120
    1.0000    0.0000    0.0000
    1.0000    0.0000    0.0000
    1.0000    0.0000    0.0000
    0.9903    0.0076    0.0021
    0.9969    0.0031    0.0000
    1.0000    0.0000    0.0000
    0.9996    0.0004    0.0000
    1.0000    0.0000    0.0000
    1.0000    0.0000    0.0000
    1.0000    0.0000    0.0000
    1.0000    0.0000    0.0000
    0.9648    0.0001    0.0351
    0.9993    0.0007    0.0000
    1.0000    0.0000    0.0000
    0.9999    0.0001    0.0000
    0.9999    0.0001    0.0000
    0.9844    0.0002    0.0154
    0.9999    0.0000    0.0000
    1.0000    0.0000    0.0000
    1.0000    0.0000    0.0000
    1.0000    0.0000    0.0000
    0.9999    0.0000    0.0000
    0.9999    0.0001    0.0000
    0.9996    0.0004    0.0000
    0.9998    0.0000    0.0002
    0.9998    0.0002    0.0001
    1.0000    0.0000    0.0000
    0.9987    0.0007    0.0006
    1.0000    0.0000    0.0000
    1.0000    0.0000    0.0000
    0.9997    0.0002    0.0000
    1.0000    0.0000    0.0000
    1.0000    0.0000    0.0000
    1.0000    0.0000    0.0000
    1.0000    0.0000    0.0000
    1.0000    0.0000    0.0000
    0.9998    0.0001    0.0001
    1.0000    0.0000    0.0000
    1.0000    0.0000    0.0000
    0.9995    0.0005    0.0000
    1.0000    0.0000    0.0000
    1.0000    0.0000    0.0000
    1.0000    0.0000    0.0000
    1.0000    0.0000    0.0000
    1.0000    0.0000    0.0000
    1.0000    0.0000    0.0000
    0.9999    0.0001    0.0000
    0.9997    0.0001    0.0001
    1.0000    0.0000    0.0000
    1.0000    0.0000    0.0000
    1.0000    0.0000    0.0000
    1.0000    0.0000    0.0000
    1.0000    0.0000    0.0000
    1.0000    0.0000    0.0000
    0.9997    0.0003    0.0000
    0.9996    0.0004    0.0000
    1.0000    0.0000    0.0000
    0.9980    0.0009    0.0011
    1.0000    0.0000    0.0000
    1.0000    0.0000    0.0000
    1.0000    0.0000    0.0000
    1.0000    0.0000    0.0000
    0.9997    0.0000    0.0003
    0.9999    0.0000    0.0001
    1.0000    0.0000    0.0000
    1.0000    0.0000    0.0000
    1.0000    0.0000    0.0000
    0.9993    0.0001    0.0005
    1.0000    0.0000    0.0000
    0.9998    0.0002    0.0000
    1.0000    0.0000    0.0000
    1.0000    0.0000    0.0000
    0.9998    0.0002    0.0000
    0.9997    0.0003    0.0000
    1.0000    0.0000    0.0000
    1.0000    0.0000    0.0000
    1.0000    0.0000    0.0000
    1.0000    0.0000    0.0000
    0.9999    0.0001    0.0000
    1.0000    0.0000    0.0000
    1.0000    0.0000    0.0000
    1.0000    0.0000    0.0000
    1.0000    0.0000    0.0000
    0.1631    0.0944    0.7425
    1.0000    0.0000    0.0000
    1.0000    0.0000    0.0000
    1.0000    0.0000    0.0000
    0.9999    0.0001    0.0000
    0.9996    0.0004    0.0000
    0.9659    0.0340    0.0001
    1.0000    0.0000    0.0000
    1.0000    0.0000    0.0000
    1.0000    0.0000    0.0000
    1.0000    0.0000    0.0000
    1.0000    0.0000    0.0000
    1.0000    0.0000    0.0000
    1.0000    0.0000    0.0000
    1.0000    0.0000    0.0000
    1.0000    0.0000    0.0000
    1.0000    0.0000    0.0000
    1.0000    0.0000    0.0000
    1.0000    0.0000    0.0000
    1.0000    0.0000    0.0000
    1.0000    0.0000    0.0000
    0.9998    0.0002    0.0000
    0.9998    0.0002    0.0000
    0.9997    0.0003    0.0000
    0.9999    0.0001    0.0000
    0.9993    0.0006    0.0000
    0.9998    0.0002    0.0000
    1.0000    0.0000    0.0000
    1.0000    0.0000    0.0000
    1.0000    0.0000    0.0000
    1.0000    0.0000    0.0000
    1.0000    0.0000    0.0000
    0.9957    0.0042    0.0000
    1.0000    0.0000    0.0000
    0.9995    0.0004    0.0001
    0.9791    0.0173    0.0036
    1.0000    0.0000    0.0000
    0.9953    0.0047    0.0000
    0.9983    0.0013    0.0004
    0.9997    0.0003    0.0000
    1.0000    0.0000    0.0000
    1.0000    0.0000    0.0000
    1.0000    0.0000    0.0000
    1.0000    0.0000    0.0000
    1.0000    0.0000    0.0000
    0.9998    0.0002    0.0000
    1.0000    0.0000    0.0000
    0.9998    0.0002    0.0000
    1.0000    0.0000    0.0000
    1.0000    0.0000    0.0000
    0.9998    0.0001    0.0000
    1.0000    0.0000    0.0000
    1.0000    0.0000    0.0000
    1.0000    0.0000    0.0000
    1.0000    0.0000    0.0000
    1.0000    0.0000    0.0000
    0.9997    0.0003    0.0000
    0.9994    0.0000    0.0006
    0.9994    0.0005    0.0000
    0.9991    0.0009    0.0000
    0.9999    0.0000    0.0001
    1.0000    0.0000    0.0000
    0.9987    0.0010    0.0003
    0.9999    0.0000    0.0001
    0.9800    0.0072    0.0128
    0.9991    0.0006    0.0003
    0.9997    0.0002    0.0001
    1.0000    0.0000    0.0000
    0.9988    0.0005    0.0008
    0.9999    0.0000    0.0000
    0.9999    0.0000    0.0001
    1.0000    0.0000    0.0000
    1.0000    0.0000    0.0000
    1.0000    0.0000    0.0000
    1.0000    0.0000    0.0000
    0.9911    0.0089    0.0000
    1.0000    0.0000    0.0000
    1.0000    0.0000    0.0000
    0.9990    0.0010    0.0000
    1.0000    0.0000    0.0000
    1.0000    0.0000    0.0000
    1.0000    0.0000    0.0000
    0.9999    0.0000    0.0001
    1.0000    0.0000    0.0000
    1.0000    0.0000    0.0000
    1.0000    0.0000    0.0000
    1.0000    0.0000    0.0000
    0.9999    0.0001    0.0000
    1.0000    0.0000    0.0000
    1.0000    0.0000    0.0000
    1.0000    0.0000    0.0000
    1.0000    0.0000    0.0000
    1.0000    0.0000    0.0000
    1.0000    0.0000    0.0000
    1.0000    0.0000    0.0000
    1.0000    0.0000    0.0000
    1.0000    0.0000    0.0000
    1.0000    0.0000    0.0000
    0.9998    0.0001    0.0001
    0.9998    0.0001    0.0000
    0.7749    0.0024    0.2227
    0.9982    0.0018    0.0001
    0.9992    0.0002    0.0005
    0.9996    0.0004    0.0000
    0.9998    0.0002    0.0000
    0.9989    0.0010    0.0000
    1.0000    0.0000    0.0000
    1.0000    0.0000    0.0000
    0.9999    0.0000    0.0000
    1.0000    0.0000    0.0000
    1.0000    0.0000    0.0000
    1.0000    0.0000    0.0000
    1.0000    0.0000    0.0000
    1.0000    0.0000    0.0000
    1.0000    0.0000    0.0000
    1.0000    0.0000    0.0000
    1.0000    0.0000    0.0000
    1.0000    0.0000    0.0000
    1.0000    0.0000    0.0000
    0.9999    0.0001    0.0000
    1.0000    0.0000    0.0000
    1.0000    0.0000    0.0000
    1.0000    0.0000    0.0000
    1.0000    0.0000    0.0000
    0.9998    0.0000    0.0002
    0.9995    0.0004    0.0001
    1.0000    0.0000    0.0000
    0.9996    0.0003    0.0001
    1.0000    0.0000    0.0000
    1.0000    0.0000    0.0000
    0.9998    0.0002    0.0000
    1.0000    0.0000    0.0000
    1.0000    0.0000    0.0000
    0.9990    0.0009    0.0001
    0.9994    0.0001    0.0005
    1.0000    0.0000    0.0000
    1.0000    0.0000    0.0000
    1.0000    0.0000    0.0000
    1.0000    0.0000    0.0000
    0.9995    0.0005    0.0000
    0.9999    0.0001    0.0000
    1.0000    0.0000    0.0000
    0.9999    0.0001    0.0000
    1.0000    0.0000    0.0000
    1.0000    0.0000    0.0000
    1.0000    0.0000    0.0000
    1.0000    0.0000    0.0000
    0.9999    0.0000    0.0000
    1.0000    0.0000    0.0000
    0.9808    0.0191    0.0001
    1.0000    0.0000    0.0000
    1.0000    0.0000    0.0000
    1.0000    0.0000    0.0000
    1.0000    0.0000    0.0000
    1.0000    0.0000    0.0000
    0.9848    0.0145    0.0007
    0.9983    0.0005    0.0012
    1.0000    0.0000    0.0000
    1.0000    0.0000    0.0000
    1.0000    0.0000    0.0000
    1.0000    0.0000    0.0000
    1.0000    0.0000    0.0000
    1.0000    0.0000    0.0000
    1.0000    0.0000    0.0000
    1.0000    0.0000    0.0000
    1.0000    0.0000    0.0000
    1.0000    0.0000    0.0000
    1.0000    0.0000    0.0000
    0.9997    0.0003    0.0000
    0.9999    0.0000    0.0001
    1.0000    0.0000    0.0000
    1.0000    0.0000    0.0000
    1.0000    0.0000    0.0000
    0.9987    0.0011    0.0002
    1.0000    0.0000    0.0000
    1.0000    0.0000    0.0000
    1.0000    0.0000    0.0000
    0.9996    0.0002    0.0002
    0.9997    0.0000    0.0002
    0.9993    0.0007    0.0000
    1.0000    0.0000    0.0000
    1.0000    0.0000    0.0000
    1.0000    0.0000    0.0000
    0.9998    0.0002    0.0000
    0.9950    0.0050    0.0000
    0.9979    0.0021    0.0000
    1.0000    0.0000    0.0000
    1.0000    0.0000    0.0000
    0.9993    0.0005    0.0002
    1.0000    0.0000    0.0000
    0.9999    0.0001    0.0000
    0.9997    0.0002    0.0000
    0.9999    0.0001    0.0000
    0.8235    0.0489    0.1276
    0.9937    0.0063    0.0000
    0.9999    0.0001    0.0000
    0.9999    0.0001    0.0000
    0.9995    0.0005    0.0000
    1.0000    0.0000    0.0000
    0.9991    0.0009    0.0000
    1.0000    0.0000    0.0000
    1.0000    0.0000    0.0000
    0.9996    0.0000    0.0004
    1.0000    0.0000    0.0000
    1.0000    0.0000    0.0000
    1.0000    0.0000    0.0000
    1.0000    0.0000    0.0000
    1.0000    0.0000    0.0000
    1.0000    0.0000    0.0000
    1.0000    0.0000    0.0000
    0.9998    0.0001    0.0001
    1.0000    0.0000    0.0000
    1.0000    0.0000    0.0000
    0.9997    0.0000    0.0003
    1.0000    0.0000    0.0000
    0.6591    0.0013    0.3396
    1.0000    0.0000    0.0000
    0.5629    0.4133    0.0237
    1.0000    0.0000    0.0000
    1.0000    0.0000    0.0000
    1.0000    0.0000    0.0000
    0.9430    0.0570    0.0000
    1.0000    0.0000    0.0000
    0.9998    0.0000    0.0002
    1.0000    0.0000    0.0000
    1.0000    0.0000    0.0000
    1.0000    0.0000    0.0000
    0.9999    0.0001    0.0000
    1.0000    0.0000    0.0000
    1.0000    0.0000    0.0000
    1.0000    0.0000    0.0000
    1.0000    0.0000    0.0000
    1.0000    0.0000    0.0000
    1.0000    0.0000    0.0000
    1.0000    0.0000    0.0000
    1.0000    0.0000    0.0000
    1.0000    0.0000    0.0000
    1.0000    0.0000    0.0000
    0.9942    0.0057    0.0001
    1.0000    0.0000    0.0000
    1.0000    0.0000    0.0000
    0.9997    0.0003    0.0000
    0.9988    0.0012    0.0000
    0.9998    0.0002    0.0000
    1.0000    0.0000    0.0000
    0.9992    0.0000    0.0008
    0.9974    0.0026    0.0000
    1.0000    0.0000    0.0000
    1.0000    0.0000    0.0000
    1.0000    0.0000    0.0000
    1.0000    0.0000    0.0000
    1.0000    0.0000    0.0000
    1.0000    0.0000    0.0000
    1.0000    0.0000    0.0000
    1.0000    0.0000    0.0000
    1.0000    0.0000    0.0000
    1.0000    0.0000    0.0000
    1.0000    0.0000    0.0000
    1.0000    0.0000    0.0000
    1.0000    0.0000    0.0000
    0.9999    0.0001    0.0000
    0.9988    0.0012    0.0000
    0.9999    0.0001    0.0000
    0.9883    0.0117    0.0000
    0.9997    0.0003    0.0000
    0.9955    0.0043    0.0002
    0.9998    0.0002    0.0000
    0.9994    0.0006    0.0000
    1.0000    0.0000    0.0000
    0.9919    0.0077    0.0004
    1.0000    0.0000    0.0000
    0.9973    0.0027    0.0000
    1.0000    0.0000    0.0000
    0.9805    0.0185    0.0010
    0.9998    0.0002    0.0000
    1.0000    0.0000    0.0000
    1.0000    0.0000    0.0000
    1.0000    0.0000    0.0000
    0.9998    0.0002    0.0000
    1.0000    0.0000    0.0000
    1.0000    0.0000    0.0000
    1.0000    0.0000    0.0000
    1.0000    0.0000    0.0000
    1.0000    0.0000    0.0000
    0.9998    0.0002    0.0000
    1.0000    0.0000    0.0000
    1.0000    0.0000    0.0000
    1.0000    0.0000    0.0000
    1.0000    0.0000    0.0000
    1.0000    0.0000    0.0000
    1.0000    0.0000    0.0000
    0.9999    0.0001    0.0000
    1.0000    0.0000    0.0000
    0.9998    0.0002    0.0000
    0.9995    0.0005    0.0000
    1.0000    0.0000    0.0000
    0.9997    0.0002    0.0000
    1.0000    0.0000    0.0000
    1.0000    0.0000    0.0000
    0.9997    0.0003    0.0000
    0.9999    0.0001    0.0000
    1.0000    0.0000    0.0000
    1.0000    0.0000    0.0000
    1.0000    0.0000    0.0000
    0.9985    0.0015    0.0000
    1.0000    0.0000    0.0000
    1.0000    0.0000    0.0000
    1.0000    0.0000    0.0000
    0.9991    0.0006    0.0003
    0.9991    0.0001    0.0008
    1.0000    0.0000    0.0000
    0.9974    0.0026    0.0000
    1.0000    0.0000    0.0000
    0.9987    0.0013    0.0000
    1.0000    0.0000    0.0000
    0.9999    0.0001    0.0000
    0.9687    0.0216    0.0097
    1.0000    0.0000    0.0000
    1.0000    0.0000    0.0000
    0.9997    0.0003    0.0000
    0.9999    0.0001    0.0000
    0.9990    0.0010    0.0000
    0.9996    0.0003    0.0001
    1.0000    0.0000    0.0000
    0.9800    0.0199    0.0001
    0.9966    0.0029    0.0005
    0.9992    0.0008    0.0000
    0.9923    0.0038    0.0039
    0.9199    0.0620    0.0181
    0.9919    0.0081    0.0000
    0.9961    0.0032    0.0007
    1.0000    0.0000    0.0000
    1.0000    0.0000    0.0000
    0.9828    0.0162    0.0010
    0.9788    0.0205    0.0007
    0.9987    0.0002    0.0012
    0.9989    0.0009    0.0003
    0.9999    0.0001    0.0000
    1.0000    0.0000    0.0000
    0.9999    0.0001    0.0000
    1.0000    0.0000    0.0000
    1.0000    0.0000    0.0000
    0.9897    0.0103    0.0000
    0.9999    0.0001    0.0000
    0.9999    0.0001    0.0000
    1.0000    0.0000    0.0000
    0.9999    0.0001    0.0000
    0.9999    0.0001    0.0000
    1.0000    0.0000    0.0000
    1.0000    0.0000    0.0000
    1.0000    0.0000    0.0000
    1.0000    0.0000    0.0000
    1.0000    0.0000    0.0000
    0.9996    0.0002    0.0002
    1.0000    0.0000    0.0000
    1.0000    0.0000    0.0000
    1.0000    0.0000    0.0000
    1.0000    0.0000    0.0000
    1.0000    0.0000    0.0000
    1.0000    0.0000    0.0000
    1.0000    0.0000    0.0000
    0.9996    0.0004    0.0000
    1.0000    0.0000    0.0000
    1.0000    0.0000    0.0000
    1.0000    0.0000    0.0000
    0.9997    0.0001    0.0001
    1.0000    0.0000    0.0000
    0.9972    0.0027    0.0001
    0.9999    0.0000    0.0000
    1.0000    0.0000    0.0000
    1.0000    0.0000    0.0000
    0.9998    0.0002    0.0000
    0.9801    0.0197    0.0003
    0.9952    0.0048    0.0000
    1.0000    0.0000    0.0000
    1.0000    0.0000    0.0000
    1.0000    0.0000    0.0000
    1.0000    0.0000    0.0000
    1.0000    0.0000    0.0000
    0.9998    0.0002    0.0000
    0.8713    0.0897    0.0390
    0.9980    0.0020    0.0001
    1.0000    0.0000    0.0000
    1.0000    0.0000    0.0000
    1.0000    0.0000    0.0000
    1.0000    0.0000    0.0000
    1.0000    0.0000    0.0000
    0.9999    0.0001    0.0000
    1.0000    0.0000    0.0000
    1.0000    0.0000    0.0000
    0.9999    0.0001    0.0000
    0.9950    0.0038    0.0012
    1.0000    0.0000    0.0000
    0.9999    0.0001    0.0000
    0.9998    0.0001    0.0001
    1.0000    0.0000    0.0000
    0.9995    0.0001    0.0004
    0.9994    0.0005    0.0001
    1.0000    0.0000    0.0000
    1.0000    0.0000    0.0000
    0.9999    0.0001    0.0000
    0.9407    0.0583    0.0009
    0.9990    0.0009    0.0001
    0.9992    0.0007    0.0002
    1.0000    0.0000    0.0000
    1.0000    0.0000    0.0000
    0.9985    0.0015    0.0000
    0.9999    0.0001    0.0000
    1.0000    0.0000    0.0000
    0.9979    0.0019    0.0002
    0.9987    0.0013    0.0000
    1.0000    0.0000    0.0000
    0.9931    0.0068    0.0002
    0.2966    0.6922    0.0112
    0.9997    0.0003    0.0000
    0.9988    0.0012    0.0000
    1.0000    0.0000    0.0000
    0.9999    0.0001    0.0000
    1.0000    0.0000    0.0000
    1.0000    0.0000    0.0000
    1.0000    0.0000    0.0000
    1.0000    0.0000    0.0000
    1.0000    0.0000    0.0000
    0.9999    0.0001    0.0000
    1.0000    0.0000    0.0000
    0.9999    0.0001    0.0000
    1.0000    0.0000    0.0000
    1.0000    0.0000    0.0000
    1.0000    0.0000    0.0000
    0.9999    0.0001    0.0000
    1.0000    0.0000    0.0000
    0.9967    0.0033    0.0001
    1.0000    0.0000    0.0000
    1.0000    0.0000    0.0000
    0.9999    0.0001    0.0000
    0.9998    0.0001    0.0001
    1.0000    0.0000    0.0000
    1.0000    0.0000    0.0000
    1.0000    0.0000    0.0000
    1.0000    0.0000    0.0000
    1.0000    0.0000    0.0000
    1.0000    0.0000    0.0000
    1.0000    0.0000    0.0000
    1.0000    0.0000    0.0000
    0.9999    0.0001    0.0000
    1.0000    0.0000    0.0000
    1.0000    0.0000    0.0000
    0.9999    0.0001    0.0000
    0.9999    0.0000    0.0000
    1.0000    0.0000    0.0000
    1.0000    0.0000    0.0000
    0.9996    0.0004    0.0000
    0.9999    0.0001    0.0000
    0.9997    0.0003    0.0000
    1.0000    0.0000    0.0000
    1.0000    0.0000    0.0000
    1.0000    0.0000    0.0000
    0.9994    0.0000    0.0006
    0.9996    0.0004    0.0000
    1.0000    0.0000    0.0000
    1.0000    0.0000    0.0000
    1.0000    0.0000    0.0000
    0.9985    0.0015    0.0000
    1.0000    0.0000    0.0000
    1.0000    0.0000    0.0000
    1.0000    0.0000    0.0000
    1.0000    0.0000    0.0000
    1.0000    0.0000    0.0000
    1.0000    0.0000    0.0000
    0.9999    0.0001    0.0000
    1.0000    0.0000    0.0000
    1.0000    0.0000    0.0000
    1.0000    0.0000    0.0000
    0.9999    0.0001    0.0000
    1.0000    0.0000    0.0000
    1.0000    0.0000    0.0000
    0.9998    0.0002    0.0000
    1.0000    0.0000    0.0000
    0.9972    0.0028    0.0000
    0.9986    0.0014    0.0000
    1.0000    0.0000    0.0000
    1.0000    0.0000    0.0000
    1.0000    0.0000    0.0000
    0.9997    0.0003    0.0000
    1.0000    0.0000    0.0000
    1.0000    0.0000    0.0000
    0.9996    0.0004    0.0000
    1.0000    0.0000    0.0000
    0.9999    0.0001    0.0000
    0.9842    0.0158    0.0000
    1.0000    0.0000    0.0000
    0.9997    0.0002    0.0000
    0.9990    0.0010    0.0000
    0.9986    0.0014    0.0000
    0.9999    0.0001    0.0000
    1.0000    0.0000    0.0000
    1.0000    0.0000    0.0000
    1.0000    0.0000    0.0000
    1.0000    0.0000    0.0000
    0.9942    0.0047    0.0011
    0.9998    0.0002    0.0000
    1.0000    0.0000    0.0000
    1.0000    0.0000    0.0000
    1.0000    0.0000    0.0000
    1.0000    0.0000    0.0000
    1.0000    0.0000    0.0000
    1.0000    0.0000    0.0000
    1.0000    0.0000    0.0000
    1.0000    0.0000    0.0000
    0.9995    0.0005    0.0000
    1.0000    0.0000    0.0000
    0.9999    0.0001    0.0000
    1.0000    0.0000    0.0000
    0.9994    0.0006    0.0000
    1.0000    0.0000    0.0000
    0.9993    0.0007    0.0000
    0.9997    0.0002    0.0001
    0.9998    0.0002    0.0000
    0.9567    0.0431    0.0002
    0.9918    0.0053    0.0028
    1.0000    0.0000    0.0000
    1.0000    0.0000    0.0000
    0.9952    0.0047    0.0001
    1.0000    0.0000    0.0000
    0.9999    0.0001    0.0000
    0.9999    0.0001    0.0000
    0.9964    0.0036    0.0000
    0.9993    0.0007    0.0000
    1.0000    0.0000    0.0000
    0.9999    0.0001    0.0000
    0.9998    0.0002    0.0000
    0.9996    0.0002    0.0002
    1.0000    0.0000    0.0000
    0.9998    0.0002    0.0000
    0.9938    0.0061    0.0001
    0.9911    0.0088    0.0000
    1.0000    0.0000    0.0000
    1.0000    0.0000    0.0000
    1.0000    0.0000    0.0000
    0.9999    0.0001    0.0000
    1.0000    0.0000    0.0000
    1.0000    0.0000    0.0000
    0.9961    0.0037    0.0003
    0.9998    0.0002    0.0000
    0.9996    0.0004    0.0000
    0.9999    0.0001    0.0000
    0.9996    0.0004    0.0000
    0.9999    0.0001    0.0000
    0.9960    0.0040    0.0000
    1.0000    0.0000    0.0000
    1.0000    0.0000    0.0000
    0.1796    0.0060    0.8145
    0.9531    0.0458    0.0011
    1.0000    0.0000    0.0000
    0.9943    0.0048    0.0009
    1.0000    0.0000    0.0000
    1.0000    0.0000    0.0000
    1.0000    0.0000    0.0000
    0.9999    0.0001    0.0000
    1.0000    0.0000    0.0000
    1.0000    0.0000    0.0000
    0.9970    0.0030    0.0000
    1.0000    0.0000    0.0000
    1.0000    0.0000    0.0000
    0.9996    0.0004    0.0000
    1.0000    0.0000    0.0000
    1.0000    0.0000    0.0000
    0.9998    0.0001    0.0000
    0.9992    0.0003    0.0005
    1.0000    0.0000    0.0000
    1.0000    0.0000    0.0000
    1.0000    0.0000    0.0000
    0.9997    0.0003    0.0000
    1.0000    0.0000    0.0000
    0.9996    0.0004    0.0000
    0.9990    0.0010    0.0000
    0.9997    0.0002    0.0001
    1.0000    0.0000    0.0000
    0.9988    0.0012    0.0000
    0.9999    0.0000    0.0000
    0.9999    0.0001    0.0001
    1.0000    0.0000    0.0000
    1.0000    0.0000    0.0000
    1.0000    0.0000    0.0000
    0.9999    0.0001    0.0001
    1.0000    0.0000    0.0000
    1.0000    0.0000    0.0000
    0.9999    0.0001    0.0000
    0.9996    0.0004    0.0001
    1.0000    0.0000    0.0000
    1.0000    0.0000    0.0000
    1.0000    0.0000    0.0000
    0.9997    0.0002    0.0002
    1.0000    0.0000    0.0000
    1.0000    0.0000    0.0000
    0.9999    0.0001    0.0000
    1.0000    0.0000    0.0000
    0.9999    0.0001    0.0000
    0.9998    0.0002    0.0000
    1.0000    0.0000    0.0000
    1.0000    0.0000    0.0000
    1.0000    0.0000    0.0000
    1.0000    0.0000    0.0000
    0.9962    0.0003    0.0035
    0.9988    0.0001    0.0011
    0.9993    0.0007    0.0000
    0.9841    0.0096    0.0063
    1.0000    0.0000    0.0000
    1.0000    0.0000    0.0000
    0.9993    0.0007    0.0000
    1.0000    0.0000    0.0000
    0.9996    0.0004    0.0000
    0.9999    0.0000    0.0000
    1.0000    0.0000    0.0000
    0.9994    0.0005    0.0000
    0.9921    0.0079    0.0000
    0.9997    0.0003    0.0000
    0.9955    0.0045    0.0001
    0.9915    0.0084    0.0000
    1.0000    0.0000    0.0000
    1.0000    0.0000    0.0000
    1.0000    0.0000    0.0000
    0.9992    0.0008    0.0000
    1.0000    0.0000    0.0000
    1.0000    0.0000    0.0000
    1.0000    0.0000    0.0000
    0.9999    0.0001    0.0000
    0.9776    0.0224    0.0000
    1.0000    0.0000    0.0000
    1.0000    0.0000    0.0000
    1.0000    0.0000    0.0000
    1.0000    0.0000    0.0000
    1.0000    0.0000    0.0000
    1.0000    0.0000    0.0000
    0.9895    0.0098    0.0006
    1.0000    0.0000    0.0000
    0.9999    0.0000    0.0001
    0.9986    0.0014    0.0000
    1.0000    0.0000    0.0000
    1.0000    0.0000    0.0000
    1.0000    0.0000    0.0000
    1.0000    0.0000    0.0000
    0.9982    0.0018    0.0000
    0.9999    0.0001    0.0000
    0.9999    0.0001    0.0000
    0.9999    0.0001    0.0000
    0.9999    0.0001    0.0000
    0.9999    0.0001    0.0000
    0.9952    0.0047    0.0000
    1.0000    0.0000    0.0000
    1.0000    0.0000    0.0000
    1.0000    0.0000    0.0000
    1.0000    0.0000    0.0000
    1.0000    0.0000    0.0000
    1.0000    0.0000    0.0000
    1.0000    0.0000    0.0000
    0.9999    0.0001    0.0000
    1.0000    0.0000    0.0000
    1.0000    0.0000    0.0000
    1.0000    0.0000    0.0000
    0.9999    0.0001    0.0000
    0.9997    0.0003    0.0000
    1.0000    0.0000    0.0000
    0.9999    0.0001    0.0000
    1.0000    0.0000    0.0000
    1.0000    0.0000    0.0000
    0.9998    0.0002    0.0000
    1.0000    0.0000    0.0000
    1.0000    0.0000    0.0000
    0.9998    0.0002    0.0000
    1.0000    0.0000    0.0000
    1.0000    0.0000    0.0000
    0.9999    0.0001    0.0000
    0.9994    0.0006    0.0001
    1.0000    0.0000    0.0000
    1.0000    0.0000    0.0000
    1.0000    0.0000    0.0000
    0.9999    0.0001    0.0000
    1.0000    0.0000    0.0000
    1.0000    0.0000    0.0000
    1.0000    0.0000    0.0000
    1.0000    0.0000    0.0000
    1.0000    0.0000    0.0000
    1.0000    0.0000    0.0000
    0.9999    0.0000    0.0000
    0.9973    0.0026    0.0002
    1.0000    0.0000    0.0000
    1.0000    0.0000    0.0000
    1.0000    0.0000    0.0000
    0.9993    0.0007    0.0000
    0.9986    0.0011    0.0003
    0.9951    0.0022    0.0026
    1.0000    0.0000    0.0000
    1.0000    0.0000    0.0000
    1.0000    0.0000    0.0000
    1.0000    0.0000    0.0000
    1.0000    0.0000    0.0000
    0.9987    0.0013    0.0000
    1.0000    0.0000    0.0000
    1.0000    0.0000    0.0000
    1.0000    0.0000    0.0000
    1.0000    0.0000    0.0000
    1.0000    0.0000    0.0000
    1.0000    0.0000    0.0000
    1.0000    0.0000    0.0000
    0.9999    0.0001    0.0000
    0.9998    0.0002    0.0000
    0.9999    0.0001    0.0000
    1.0000    0.0000    0.0000
    0.9998    0.0001    0.0001
    1.0000    0.0000    0.0000
    0.9995    0.0000    0.0005
    1.0000    0.0000    0.0000
    1.0000    0.0000    0.0000
    1.0000    0.0000    0.0000
    1.0000    0.0000    0.0000
    1.0000    0.0000    0.0000
    0.9994    0.0005    0.0001
    1.0000    0.0000    0.0000
    1.0000    0.0000    0.0000
    1.0000    0.0000    0.0000
    0.9995    0.0002    0.0002
    1.0000    0.0000    0.0000
    1.0000    0.0000    0.0000
    1.0000    0.0000    0.0000
    1.0000    0.0000    0.0000
    0.9814    0.0186    0.0000
    0.9996    0.0001    0.0003
    1.0000    0.0000    0.0000
    1.0000    0.0000    0.0000
    0.9998    0.0002    0.0000
    0.9999    0.0001    0.0000
    1.0000    0.0000    0.0000
    1.0000    0.0000    0.0000
    0.9803    0.0191    0.0006
    1.0000    0.0000    0.0000
    0.9992    0.0003    0.0005
    0.9999    0.0001    0.0000
    1.0000    0.0000    0.0000
    1.0000    0.0000    0.0000
    1.0000    0.0000    0.0000
    0.9774    0.0039    0.0187
    0.9994    0.0003    0.0002
    1.0000    0.0000    0.0000
    1.0000    0.0000    0.0000
    1.0000    0.0000    0.0000
    1.0000    0.0000    0.0000
    1.0000    0.0000    0.0000
    0.9999    0.0001    0.0000
    1.0000    0.0000    0.0000
    1.0000    0.0000    0.0000
    1.0000    0.0000    0.0000
    0.9999    0.0001    0.0000
    1.0000    0.0000    0.0000
    0.9845    0.0003    0.0153
    1.0000    0.0000    0.0000
    0.9999    0.0000    0.0000
    1.0000    0.0000    0.0000
    1.0000    0.0000    0.0000
    0.9960    0.0037    0.0003
    0.9997    0.0003    0.0000
    1.0000    0.0000    0.0000
    1.0000    0.0000    0.0000
    0.9999    0.0001    0.0000
    1.0000    0.0000    0.0000
    1.0000    0.0000    0.0000
    1.0000    0.0000    0.0000
    0.9921    0.0075    0.0004
    1.0000    0.0000    0.0000
    1.0000    0.0000    0.0000
    1.0000    0.0000    0.0000
    1.0000    0.0000    0.0000
    1.0000    0.0000    0.0000
    1.0000    0.0000    0.0000
    1.0000    0.0000    0.0000
    1.0000    0.0000    0.0000
    1.0000    0.0000    0.0000
    1.0000    0.0000    0.0000
    1.0000    0.0000    0.0000
    1.0000    0.0000    0.0000
    1.0000    0.0000    0.0000
    1.0000    0.0000    0.0000
    1.0000    0.0000    0.0000
    0.9994    0.0003    0.0003
    1.0000    0.0000    0.0000
    1.0000    0.0000    0.0000
    1.0000    0.0000    0.0000
    1.0000    0.0000    0.0000
    1.0000    0.0000    0.0000
    1.0000    0.0000    0.0000
    1.0000    0.0000    0.0000
    1.0000    0.0000    0.0000
    1.0000    0.0000    0.0000
    1.0000    0.0000    0.0000
    1.0000    0.0000    0.0000
    1.0000    0.0000    0.0000
    1.0000    0.0000    0.0000
    1.0000    0.0000    0.0000
    1.0000    0.0000    0.0000
    0.9999    0.0001    0.0000
    1.0000    0.0000    0.0000
    1.0000    0.0000    0.0000
    1.0000    0.0000    0.0000
    1.0000    0.0000    0.0000
    1.0000    0.0000    0.0000
    1.0000    0.0000    0.0000
    1.0000    0.0000    0.0000
    1.0000    0.0000    0.0000
    1.0000    0.0000    0.0000
    1.0000    0.0000    0.0000
    1.0000    0.0000    0.0000
    1.0000    0.0000    0.0000
    1.0000    0.0000    0.0000
    1.0000    0.0000    0.0000
    1.0000    0.0000    0.0000
    1.0000    0.0000    0.0000
    1.0000    0.0000    0.0000
    1.0000    0.0000    0.0000
    1.0000    0.0000    0.0000
    1.0000    0.0000    0.0000
    1.0000    0.0000    0.0000
    1.0000    0.0000    0.0000
    1.0000    0.0000    0.0000
    1.0000    0.0000    0.0000
    0.9999    0.0001    0.0000
    1.0000    0.0000    0.0000
    0.9993    0.0007    0.0000
    1.0000    0.0000    0.0000
    1.0000    0.0000    0.0000
    1.0000    0.0000    0.0000
    1.0000    0.0000    0.0000
    1.0000    0.0000    0.0000
    1.0000    0.0000    0.0000
    1.0000    0.0000    0.0000
    1.0000    0.0000    0.0000
    1.0000    0.0000    0.0000
    1.0000    0.0000    0.0000
    0.9969    0.0011    0.0020
    0.9999    0.0001    0.0000
    1.0000    0.0000    0.0000
    1.0000    0.0000    0.0000
    1.0000    0.0000    0.0000
    1.0000    0.0000    0.0000
    1.0000    0.0000    0.0000
    1.0000    0.0000    0.0000
    1.0000    0.0000    0.0000
    1.0000    0.0000    0.0000
    1.0000    0.0000    0.0000
    1.0000    0.0000    0.0000
    0.9999    0.0001    0.0000
    1.0000    0.0000    0.0000
    1.0000    0.0000    0.0000
    1.0000    0.0000    0.0000
    1.0000    0.0000    0.0000
    1.0000    0.0000    0.0000
    1.0000    0.0000    0.0000
    1.0000    0.0000    0.0000
    1.0000    0.0000    0.0000
    1.0000    0.0000    0.0000
    1.0000    0.0000    0.0000
    1.0000    0.0000    0.0000
    1.0000    0.0000    0.0000
    1.0000    0.0000    0.0000
    1.0000    0.0000    0.0000
    0.9998    0.0001    0.0000
    1.0000    0.0000    0.0000
    0.9975    0.0013    0.0012
    1.0000    0.0000    0.0000
    1.0000    0.0000    0.0000
    1.0000    0.0000    0.0000
    1.0000    0.0000    0.0000
    1.0000    0.0000    0.0000
    1.0000    0.0000    0.0000
    1.0000    0.0000    0.0000
    0.9999    0.0001    0.0000
    1.0000    0.0000    0.0000
    0.9999    0.0001    0.0000
    1.0000    0.0000    0.0000
    0.9998    0.0002    0.0000
    1.0000    0.0000    0.0000
    1.0000    0.0000    0.0000
    1.0000    0.0000    0.0000
    1.0000    0.0000    0.0000
    0.9763    0.0235    0.0001
    1.0000    0.0000    0.0000
    1.0000    0.0000    0.0000
    1.0000    0.0000    0.0000
    1.0000    0.0000    0.0000
    1.0000    0.0000    0.0000
    1.0000    0.0000    0.0000
    1.0000    0.0000    0.0000
    1.0000    0.0000    0.0000
    0.9995    0.0005    0.0000
    1.0000    0.0000    0.0000
    0.9999    0.0001    0.0000
    1.0000    0.0000    0.0000
    1.0000    0.0000    0.0000
    1.0000    0.0000    0.0000
    0.9999    0.0001    0.0000
    0.9999    0.0001    0.0000
    1.0000    0.0000    0.0000
    1.0000    0.0000    0.0000
    1.0000    0.0000    0.0000
    0.9991    0.0009    0.0000
    1.0000    0.0000    0.0000
    1.0000    0.0000    0.0000
    1.0000    0.0000    0.0000
    1.0000    0.0000    0.0000
    1.0000    0.0000    0.0000
    0.9999    0.0001    0.0000
    0.9999    0.0001    0.0000
    0.9905    0.0095    0.0000
    1.0000    0.0000    0.0000
    0.9998    0.0002    0.0000
    0.9913    0.0087    0.0000
    1.0000    0.0000    0.0000
    0.9978    0.0022    0.0000
    0.9999    0.0001    0.0000
    1.0000    0.0000    0.0000
    1.0000    0.0000    0.0000
    1.0000    0.0000    0.0000
    1.0000    0.0000    0.0000
    1.0000    0.0000    0.0000
    0.9999    0.0001    0.0000
    1.0000    0.0000    0.0000
    1.0000    0.0000    0.0000
    1.0000    0.0000    0.0000
    0.9999    0.0001    0.0000
    1.0000    0.0000    0.0000
    0.9956    0.0044    0.0000
    0.9996    0.0004    0.0000
    1.0000    0.0000    0.0000
    1.0000    0.0000    0.0000
    1.0000    0.0000    0.0000
    1.0000    0.0000    0.0000
    1.0000    0.0000    0.0000
    0.9991    0.0009    0.0000
    0.9935    0.0065    0.0000
    1.0000    0.0000    0.0000
    0.9994    0.0006    0.0000
    1.0000    0.0000    0.0000
    1.0000    0.0000    0.0000
    1.0000    0.0000    0.0000
    0.9996    0.0004    0.0000
    0.9986    0.0014    0.0000
    1.0000    0.0000    0.0000
    1.0000    0.0000    0.0000
    0.9990    0.0010    0.0000
    1.0000    0.0000    0.0000
    1.0000    0.0000    0.0000
    0.9994    0.0006    0.0000
    1.0000    0.0000    0.0000
    1.0000    0.0000    0.0000
    0.9985    0.0015    0.0000
    1.0000    0.0000    0.0000
    0.9976    0.0024    0.0000
    0.9999    0.0001    0.0000
    0.9995    0.0005    0.0000
    1.0000    0.0000    0.0000
    0.9999    0.0001    0.0000
    1.0000    0.0000    0.0000
    0.9996    0.0004    0.0000
    1.0000    0.0000    0.0000
    1.0000    0.0000    0.0000
    1.0000    0.0000    0.0000
    1.0000    0.0000    0.0000
    1.0000    0.0000    0.0000
    1.0000    0.0000    0.0000
    0.9999    0.0001    0.0000
    1.0000    0.0000    0.0000
    1.0000    0.0000    0.0000
    1.0000    0.0000    0.0000
    1.0000    0.0000    0.0000
    0.9998    0.0002    0.0000
    1.0000    0.0000    0.0000
    0.9999    0.0001    0.0000
    1.0000    0.0000    0.0000
    0.9988    0.0012    0.0000
    1.0000    0.0000    0.0000
    1.0000    0.0000    0.0000
    0.0000    0.9999    0.0000
    0.0005    0.9995    0.0000
    0.0028    0.9963    0.0009
    0.0020    0.9961    0.0019
    0.0009    0.9973    0.0018
    0.0040    0.8591    0.1369
    0.0001    0.9938    0.0062
    0.0000    1.0000    0.0000
    0.0000    1.0000    0.0000
    0.0002    0.9207    0.0792
    0.0001    0.9976    0.0024
    0.0000    1.0000    0.0000
    0.0000    0.9990    0.0010
    0.0000    0.9941    0.0058
    0.0000    1.0000    0.0000
    0.0000    0.9998    0.0002
    0.0000    1.0000    0.0000
    0.0045    0.2812    0.7143
    0.0001    0.9952    0.0047
    0.0002    0.9964    0.0034
    0.0000    0.9992    0.0008
    0.0000    1.0000    0.0000
    0.0002    0.9744    0.0255
    0.0061    0.9901    0.0037
    0.0049    0.9928    0.0023
    0.0380    0.9456    0.0164
    0.0001    0.9988    0.0011
    0.0006    0.9979    0.0015
    0.0237    0.9758    0.0005
    0.0211    0.9773    0.0016
    0.0948    0.9039    0.0013
    0.5683    0.4310    0.0006
    0.0056    0.9575    0.0370
    0.0048    0.9903    0.0049
    0.0048    0.9944    0.0008
    0.0379    0.9384    0.0237
    0.0143    0.9785    0.0072
    0.0008    0.9970    0.0022
    0.0001    0.9992    0.0007
    0.0012    0.9958    0.0030
    0.0000    0.9998    0.0001
    0.0584    0.9400    0.0016
    0.0069    0.9928    0.0003
    0.0001    0.9941    0.0059
    0.0006    0.9795    0.0199
    0.0045    0.9902    0.0052
    0.0001    0.9997    0.0002
    0.0000    1.0000    0.0000
    0.0004    0.9985    0.0011
    0.0001    0.9952    0.0048
    0.0002    0.9991    0.0007
    0.0000    1.0000    0.0000
    0.0000    1.0000    0.0000
    0.0000    1.0000    0.0000
    0.0001    0.9995    0.0004
    0.0019    0.9973    0.0008
    0.0025    0.9969    0.0006
    0.0021    0.9967    0.0012
    0.0006    0.9987    0.0008
    0.6575    0.1416    0.2009
    0.0419    0.9577    0.0004
    0.1305    0.8677    0.0018
    0.0014    0.9983    0.0003
    0.0001    0.9998    0.0001
    0.0001    0.9999    0.0000
    0.6414    0.3579    0.0007
    0.0030    0.9965    0.0005
    0.0081    0.9917    0.0002
    0.0001    0.9975    0.0024
    0.0003    0.9992    0.0005
    0.0040    0.9952    0.0008
    0.0209    0.9742    0.0049
    0.0348    0.9651    0.0001
    0.0001    0.9982    0.0017
    0.2245    0.7749    0.0006
    0.0779    0.9219    0.0002
    0.0000    1.0000    0.0000
    0.0477    0.2143    0.7379
    0.0037    0.9953    0.0010
    0.0000    0.9991    0.0009
    0.0000    1.0000    0.0000
    0.0045    0.9953    0.0002
    0.0078    0.9874    0.0048
    0.0013    0.9986    0.0001
    0.0004    0.9996    0.0000
    0.0008    0.9934    0.0058
    0.0213    0.9779    0.0008
    0.0042    0.9955    0.0003
    0.0001    0.9999    0.0000
    0.0032    0.9618    0.0350
    0.0026    0.9974    0.0000
    0.0001    0.9999    0.0000
    0.0001    0.9999    0.0000
    0.2615    0.3203    0.4182
    0.0002    0.9998    0.0000
    0.0007    0.9993    0.0000
    0.0575    0.9423    0.0002
    0.0046    0.9954    0.0001
    0.0000    1.0000    0.0000
    0.0007    0.9990    0.0003
    0.0000    0.9999    0.0001
    0.0014    0.9986    0.0000
    0.0001    0.9999    0.0000
    0.0001    0.0159    0.9840
    0.0000    1.0000    0.0000
    0.0151    0.9789    0.0059
    0.0007    0.9993    0.0000
    0.0001    0.9999    0.0000
    0.0000    1.0000    0.0000
    0.0000    1.0000    0.0000
    0.0000    1.0000    0.0000
    0.0001    0.9999    0.0000
    0.0000    1.0000    0.0000
    0.0000    1.0000    0.0000
    0.0002    0.9998    0.0000
    0.0000    1.0000    0.0000
    0.0000    0.9998    0.0002
    0.0000    0.9991    0.0008
    0.0000    1.0000    0.0000
    0.0002    0.9998    0.0000
    0.0003    0.9995    0.0003
    0.0057    0.9938    0.0005
    0.0017    0.9982    0.0001
    0.0002    0.9990    0.0007
    0.0001    0.9966    0.0033
    0.0001    0.9999    0.0000
    0.0014    0.9983    0.0003
    0.0000    1.0000    0.0000
    0.0001    0.9999    0.0000
    0.0001    0.9999    0.0000
    0.0000    1.0000    0.0000
    0.0001    0.9999    0.0000
    0.0000    1.0000    0.0000
    0.0000    1.0000    0.0000
    0.0000    1.0000    0.0000
    0.0143    0.9857    0.0001
    0.0000    1.0000    0.0000
    0.0000    1.0000    0.0000
    0.0044    0.9937    0.0020
    0.0432    0.9567    0.0001
    0.0083    0.9874    0.0043
    0.0037    0.9960    0.0003
    0.0005    0.9986    0.0009
    0.0014    0.9985    0.0001
    0.0003    0.9997    0.0000
    0.0000    1.0000    0.0000
    0.0034    0.9966    0.0000
    0.8260    0.1629    0.0111
    0.0038    0.9960    0.0002
    0.0004    0.9989    0.0007
    0.0003    0.9994    0.0002
    0.0031    0.9966    0.0003
    0.0000    0.9996    0.0003
    0.0037    0.9963    0.0000
    0.0002    0.9995    0.0003
    0.0009    0.9944    0.0047
    0.0035    0.9902    0.0063
    0.0001    0.9998    0.0002
    0.0000    1.0000    0.0000
    0.0050    0.9950    0.0000
    0.0000    1.0000    0.0000
    0.0003    0.9996    0.0000
    0.0000    1.0000    0.0000
    0.0000    1.0000    0.0000
    0.2611    0.7387    0.0002
    0.0000    0.9999    0.0001
    0.0007    0.9991    0.0003
    0.0002    0.9998    0.0000
    0.0000    1.0000    0.0000
    0.0001    0.9897    0.0103
    0.1298    0.8654    0.0047
    0.0007    0.9883    0.0110
    0.0001    0.9998    0.0000
    0.0003    0.9996    0.0000
    0.0001    0.9999    0.0000
    0.0003    0.9997    0.0000
    0.0002    0.9997    0.0001
    0.0017    0.9983    0.0000
    0.0074    0.9926    0.0000
    0.0015    0.9985    0.0000
    0.0005    0.9995    0.0000
    0.0000    1.0000    0.0000
    0.0036    0.9963    0.0001
    0.0000    1.0000    0.0000
    0.0001    0.9999    0.0000
    0.0001    0.9999    0.0000
    0.0000    0.9997    0.0003
    0.0000    1.0000    0.0000
    0.0000    1.0000    0.0000
    0.0002    0.9995    0.0003
    0.0000    1.0000    0.0000
    0.0000    1.0000    0.0000
    0.0061    0.9939    0.0001
    0.0000    1.0000    0.0000
    0.0002    0.9994    0.0004
    0.0092    0.9893    0.0016
    0.0076    0.0402    0.9522
    0.0018    0.0043    0.9938
    0.0017    0.9983    0.0000
    0.0002    0.9996    0.0002
    0.0000    1.0000    0.0000
    0.0007    0.9992    0.0000
    0.1713    0.8263    0.0025
    0.0000    1.0000    0.0000
    0.0035    0.9779    0.0186
    0.0000    1.0000    0.0000
    0.0002    0.9997    0.0001
    0.0026    0.9973    0.0001
    0.0000    1.0000    0.0000
    0.0001    0.9997    0.0001
    0.0000    1.0000    0.0000
    0.0001    0.9998    0.0000
    0.0000    0.9999    0.0001
    0.0001    0.9999    0.0000
    0.0001    0.9998    0.0001
    0.0000    0.9979    0.0021
    0.0000    0.9992    0.0008
    0.0000    1.0000    0.0000
    0.0000    1.0000    0.0000
    0.0005    0.9966    0.0030
    0.3371    0.6605    0.0024
    0.3370    0.6610    0.0020
    0.0276    0.9724    0.0000
    0.0032    0.4060    0.5908
    0.3957    0.5872    0.0171
    0.0261    0.9739    0.0000
    0.4791    0.4987    0.0222
    0.0003    0.9947    0.0050
    0.0304    0.9692    0.0004
    0.0002    0.9996    0.0002
    0.1057    0.8898    0.0044
    0.0000    0.9944    0.0056
    0.0003    0.9996    0.0001
    0.0001    0.9997    0.0002
    0.0012    0.9768    0.0219
    0.0001    0.9998    0.0001
    0.0001    0.9995    0.0003
    0.0003    0.9996    0.0001
    0.0002    0.9997    0.0000
    0.0000    1.0000    0.0000
    0.0887    0.9111    0.0003
    0.6830    0.3169    0.0001
    0.0014    0.9983    0.0003
    0.0001    0.9999    0.0000
    0.0003    0.9997    0.0000
    0.0013    0.9984    0.0003
    0.0015    0.9985    0.0001
    0.0130    0.9862    0.0007
    0.0008    0.9991    0.0000
    0.0001    0.9999    0.0000
    0.0004    0.9984    0.0012
    0.0027    0.9969    0.0004
    0.0000    1.0000    0.0000
    0.0001    0.9998    0.0000
    0.0003    0.9994    0.0003
    0.0000    1.0000    0.0000
    0.0001    0.9999    0.0000
    0.0008    0.9992    0.0000
    0.0000    1.0000    0.0000
    0.0035    0.9960    0.0005
    0.0000    0.9999    0.0000
    0.0002    0.9985    0.0014
    0.0001    0.9996    0.0003
    0.0001    0.9998    0.0001
    0.0256    0.9742    0.0002
    0.0001    0.9999    0.0000
    0.0001    0.9999    0.0000
    0.0000    1.0000    0.0000
    0.9177    0.0720    0.0104
    0.0021    0.9970    0.0009
    0.0004    0.9996    0.0000
    0.0000    1.0000    0.0000
    0.0006    0.9994    0.0000
    0.0005    0.9995    0.0000
    0.8277    0.1666    0.0057
    0.0014    0.9986    0.0000
    0.0001    0.9999    0.0000
    0.0000    1.0000    0.0000
    0.0000    1.0000    0.0000
    0.0001    0.9999    0.0000
    0.0000    1.0000    0.0000
    0.0003    0.9997    0.0000
    0.0013    0.9860    0.0127
    0.0030    0.9970    0.0000
    0.0449    0.9550    0.0001
    0.5689    0.4269    0.0042
    0.0016    0.9984    0.0000
    0.0006    0.9994    0.0000
    0.0000    1.0000    0.0000
    0.0081    0.9914    0.0005
    0.0000    1.0000    0.0000
    0.0001    0.9999    0.0000
    0.0012    0.8128    0.1861
    0.0004    0.9989    0.0007
    0.0004    0.9995    0.0000
    0.0003    0.9996    0.0001
    0.0000    0.9999    0.0001
    0.0002    0.9997    0.0001
    0.0000    1.0000    0.0000
    0.0000    0.9999    0.0001
    0.0002    0.9997    0.0001
    0.0000    1.0000    0.0000
    0.0024    0.9976    0.0000
    0.0007    0.9990    0.0003
    0.0001    0.9999    0.0000
    0.0000    1.0000    0.0000
    0.0003    0.7845    0.2152
    0.0000    1.0000    0.0000
    0.0004    0.9996    0.0000
    0.0001    0.9998    0.0001
    0.0000    1.0000    0.0000
    0.0240    0.9750    0.0010
    0.0005    0.9987    0.0007
    0.0000    1.0000    0.0000
    0.0003    0.9995    0.0002
    0.0004    0.9993    0.0004
    0.0001    0.9993    0.0006
    0.0000    0.9998    0.0002
    0.0008    0.9882    0.0110
    0.0000    1.0000    0.0000
    0.0000    1.0000    0.0000
    0.0004    0.9462    0.0534
    0.0000    0.9921    0.0078
    0.0000    1.0000    0.0000
    0.0001    0.9999    0.0000
    0.0000    0.9994    0.0005
    0.0000    0.9999    0.0001
    0.0001    0.9993    0.0006
    0.0000    1.0000    0.0000
    0.0002    0.9984    0.0014
    0.0000    1.0000    0.0000
    0.0010    0.9985    0.0005
    0.0002    0.9998    0.0000
    0.0000    1.0000    0.0000
    0.0000    1.0000    0.0000
    0.0000    1.0000    0.0000
    0.0000    1.0000    0.0000
    0.0000    1.0000    0.0000
    0.0000    1.0000    0.0000
    0.0007    0.9993    0.0000
    0.0000    0.9999    0.0001
    0.0000    1.0000    0.0000
    0.0000    1.0000    0.0000
    0.0001    0.9999    0.0000
    0.0000    1.0000    0.0000
    0.0000    1.0000    0.0000
    0.0000    1.0000    0.0000
    0.0000    1.0000    0.0000
    0.0001    0.9999    0.0000
    0.0001    0.9999    0.0000
    0.0646    0.7825    0.1528
    0.0501    0.9497    0.0002
    0.0000    0.9998    0.0002
    0.0000    1.0000    0.0000
    0.0002    0.9998    0.0000
    0.0001    0.9999    0.0000
    0.0001    0.9999    0.0000
    0.0002    0.9998    0.0000
    0.0000    1.0000    0.0000
    0.0000    1.0000    0.0000
    0.0001    0.9999    0.0000
    0.0000    1.0000    0.0000
    0.0011    0.9989    0.0000
    0.0001    0.9999    0.0000
    0.0001    0.9999    0.0000
    0.0000    1.0000    0.0000
    0.0003    0.9995    0.0001
    0.0000    1.0000    0.0000
    0.0003    0.9997    0.0000
    0.0004    0.9996    0.0000
    0.0003    0.9995    0.0002
    0.0000    1.0000    0.0000
    0.0001    0.9998    0.0000
    0.0000    0.9999    0.0001
    0.0000    1.0000    0.0000
    0.0001    0.9999    0.0000
    0.0002    0.9994    0.0003
    0.0000    0.9999    0.0001
    0.0002    0.9998    0.0000
    0.0003    0.9997    0.0000
    0.0001    0.9999    0.0000
    0.0027    0.9961    0.0012
    0.0002    0.9998    0.0000
    0.0000    1.0000    0.0000
    0.0000    1.0000    0.0000
    0.0007    0.9990    0.0003
    0.0000    1.0000    0.0000
    0.0000    0.9995    0.0004
    0.0000    1.0000    0.0000
    0.0000    0.9998    0.0002
    0.0001    0.9999    0.0000
    0.0000    1.0000    0.0000
    0.0000    1.0000    0.0000
    0.0000    1.0000    0.0000
    0.0001    0.9988    0.0011
    0.0001    0.9999    0.0000
    0.0000    1.0000    0.0000
    0.0000    1.0000    0.0000
    0.0000    1.0000    0.0000
    0.0000    1.0000    0.0000
    0.0001    0.9998    0.0001
    0.0000    1.0000    0.0000
    0.0000    1.0000    0.0000
    0.0000    1.0000    0.0000
    0.0027    0.9972    0.0001
    0.0007    0.9988    0.0004
    0.0000    1.0000    0.0000
    0.0000    1.0000    0.0000
    0.0000    1.0000    0.0000
    0.0000    0.9984    0.0016
    0.0000    1.0000    0.0000
    0.0000    1.0000    0.0000
    0.0000    0.9996    0.0004
    0.0000    1.0000    0.0000
    0.0016    0.9983    0.0001
    0.0001    0.9997    0.0003
    0.0002    0.9998    0.0000
    0.0000    1.0000    0.0000
    0.0000    1.0000    0.0000
    0.0001    0.9999    0.0000
    0.0181    0.9790    0.0029
    0.0001    0.9999    0.0000
    0.0001    0.9999    0.0000
    0.0001    0.9999    0.0000
    0.0002    0.9990    0.0008
    0.0000    1.0000    0.0000
    0.0000    1.0000    0.0000
    0.0001    0.9999    0.0000
    0.0001    0.9998    0.0001
    0.0002    0.9996    0.0002
    0.0000    1.0000    0.0000
    0.0023    0.9977    0.0000
    0.0000    1.0000    0.0000
    0.0000    1.0000    0.0000
    0.0012    0.9988    0.0000
    0.0000    1.0000    0.0000
    0.0000    1.0000    0.0000
    0.0000    1.0000    0.0000
    0.0000    1.0000    0.0000
    0.0000    1.0000    0.0000
    0.0000    1.0000    0.0000
    0.0000    1.0000    0.0000
    0.0000    1.0000    0.0000
    0.0001    0.9999    0.0000
    0.0000    1.0000    0.0000
    0.0000    1.0000    0.0000
    0.0000    1.0000    0.0000
    0.0000    1.0000    0.0000
    0.0000    1.0000    0.0000
    0.0005    0.9995    0.0000
    0.0001    0.9999    0.0000
    0.0001    0.9999    0.0000
    0.0001    0.9999    0.0000
    0.0002    0.9998    0.0000
    0.0004    0.9996    0.0000
    0.0000    1.0000    0.0000
    0.0000    0.9998    0.0002
    0.0000    1.0000    0.0000
    0.0001    0.9999    0.0000
    0.0000    1.0000    0.0000
    0.0000    1.0000    0.0000
    0.0031    0.9969    0.0000
    0.0001    0.9999    0.0000
    0.0002    0.9998    0.0000
    0.0001    0.9999    0.0000
    0.0000    1.0000    0.0000
    0.0010    0.9990    0.0000
    0.0004    0.9994    0.0002
    0.0000    1.0000    0.0000
    0.0012    0.9988    0.0000
    0.0002    0.9998    0.0000
    0.0045    0.9955    0.0000
    0.0000    1.0000    0.0000
    0.0132    0.9865    0.0003
    0.0007    0.9993    0.0000
    0.0002    0.9998    0.0000
    0.0000    1.0000    0.0000
    0.0000    1.0000    0.0000
    0.0000    1.0000    0.0000
    0.0000    1.0000    0.0000
    0.0000    1.0000    0.0000
    0.0011    0.9988    0.0001
    0.0000    1.0000    0.0000
    0.0000    1.0000    0.0000
    0.0002    0.9998    0.0000
    0.0005    0.9995    0.0000
    0.0001    0.9999    0.0000
    0.0000    1.0000    0.0000
    0.0000    1.0000    0.0000
    0.0016    0.9983    0.0000
    0.0001    0.9999    0.0000
    0.0076    0.9899    0.0025
    0.0000    1.0000    0.0000
    0.0000    1.0000    0.0000
    0.0001    0.9999    0.0000
    0.0002    0.9991    0.0007
    0.0001    0.9999    0.0000
    0.0000    1.0000    0.0000
    0.0000    1.0000    0.0000
    0.0007    0.9993    0.0000
    0.0003    0.9997    0.0000
    0.0002    0.9998    0.0000
    0.0016    0.9984    0.0000
    0.0000    1.0000    0.0000
    0.0001    0.9999    0.0000
    0.0000    1.0000    0.0000
    0.0000    1.0000    0.0000
    0.0000    1.0000    0.0000
    0.0019    0.9980    0.0001
    0.0019    0.7984    0.1997
    0.0000    1.0000    0.0000
    0.0001    0.9999    0.0000
    0.0000    1.0000    0.0000
    0.0001    0.9999    0.0000
    0.0004    0.9975    0.0021
    0.0535    0.9465    0.0000
    0.0000    0.9999    0.0000
    0.0002    0.9998    0.0000
    0.0000    1.0000    0.0000
    0.0000    1.0000    0.0000
    0.0006    0.9994    0.0000
    0.0002    0.9996    0.0002
    0.0000    1.0000    0.0000
    0.0000    1.0000    0.0000
    0.0000    1.0000    0.0000
    0.0000    1.0000    0.0000
    0.0004    0.9996    0.0000
    0.0002    0.9998    0.0000
    0.0006    0.9994    0.0000
    0.0000    1.0000    0.0000
    0.0000    1.0000    0.0000
    0.0000    1.0000    0.0000
    0.0000    1.0000    0.0000
    0.0000    1.0000    0.0000
    0.0000    1.0000    0.0000
    0.0000    1.0000    0.0000
    0.0001    0.9999    0.0000
    0.0000    1.0000    0.0000
    0.0000    1.0000    0.0000
    0.0001    0.9999    0.0001
    0.0002    0.9998    0.0000
    0.0000    1.0000    0.0000
    0.0000    1.0000    0.0000
    0.0028    0.9967    0.0005
    0.0000    0.9999    0.0000
    0.0000    1.0000    0.0000
    0.0000    1.0000    0.0000
    0.0000    1.0000    0.0000
    0.0000    1.0000    0.0000
    0.0000    0.9999    0.0001
    0.0001    0.9998    0.0000
    0.0000    1.0000    0.0000
    0.0002    0.9998    0.0000
    0.0010    0.9990    0.0000
    0.0000    1.0000    0.0000
    0.0000    1.0000    0.0000
    0.0000    1.0000    0.0000
    0.0016    0.9928    0.0057
    0.0000    1.0000    0.0000
    0.0011    0.9989    0.0000
    0.0005    0.9995    0.0000
    0.0001    0.9999    0.0000
    0.0000    1.0000    0.0000
    0.0000    1.0000    0.0000
    0.0001    0.9999    0.0000
    0.0000    1.0000    0.0000
    0.0003    0.9997    0.0000
    0.0000    0.9999    0.0000
    0.0000    1.0000    0.0000
    0.0000    1.0000    0.0000
    0.0000    1.0000    0.0000
    0.0000    1.0000    0.0000
    0.2569    0.7427    0.0004
    0.0003    0.9997    0.0000
    0.0002    0.9998    0.0000
    0.0001    0.9998    0.0000
    0.0000    1.0000    0.0000
    0.0022    0.9976    0.0002
    0.0006    0.9994    0.0000
    0.0001    0.9999    0.0000
    0.0480    0.9520    0.0000
    0.0000    1.0000    0.0000
    0.0000    1.0000    0.0000
    0.0001    0.9999    0.0000
    0.0003    0.9997    0.0000
    0.0001    0.9999    0.0000
    0.0001    0.9999    0.0000
    0.0031    0.9969    0.0000
    0.0001    0.9999    0.0000
    0.0013    0.9987    0.0000
    0.0000    1.0000    0.0000
    0.0001    0.9999    0.0000
    0.0009    0.9990    0.0000
    0.0000    1.0000    0.0000
    0.0000    1.0000    0.0000
    0.0003    0.9997    0.0000
    0.0002    0.9998    0.0000
    0.0007    0.9993    0.0000
    0.0001    0.9998    0.0000
    0.0003    0.9997    0.0000
    0.0084    0.9916    0.0000
    0.0030    0.9963    0.0007
    0.0036    0.9964    0.0000
    0.0220    0.9777    0.0003
    0.0014    0.9986    0.0000
    0.0000    1.0000    0.0000
    0.0000    1.0000    0.0000
    0.0104    0.9893    0.0003
    0.0200    0.9800    0.0000
    0.0008    0.9992    0.0000
    0.0001    0.9999    0.0000
    0.0028    0.9972    0.0000
    0.0000    1.0000    0.0000
    0.0002    0.9998    0.0000
    0.1652    0.8347    0.0001
    0.0000    1.0000    0.0000
    0.0000    1.0000    0.0000
    0.0000    1.0000    0.0000
    0.0004    0.9996    0.0000
    0.0000    1.0000    0.0000
    0.0000    1.0000    0.0000
    0.0002    0.9997    0.0000
    0.0000    1.0000    0.0000
    0.0000    1.0000    0.0000
    0.0000    1.0000    0.0000
    0.0000    0.9999    0.0000
    0.0053    0.9947    0.0000
    0.0000    1.0000    0.0000
    0.0001    0.9999    0.0000
    0.0009    0.9990    0.0002
    0.0000    1.0000    0.0000
    0.0000    1.0000    0.0000
    0.0000    1.0000    0.0000
    0.0000    1.0000    0.0000
    0.0001    0.9999    0.0000
    0.0001    0.9999    0.0000
    0.0030    0.9969    0.0001
    0.1215    0.8784    0.0001
    0.0000    1.0000    0.0000
    0.0012    0.9988    0.0000
    0.0000    1.0000    0.0000
    0.0000    1.0000    0.0000
    0.0000    1.0000    0.0000
    0.0005    0.9995    0.0000
    0.0000    1.0000    0.0000
    0.0007    0.9993    0.0000
    0.0000    1.0000    0.0000
    0.0003    0.9996    0.0002
    0.0001    0.9999    0.0000
    0.0000    1.0000    0.0000
    0.0000    1.0000    0.0000
    0.0000    1.0000    0.0000
    0.0021    0.9976    0.0004
    0.0002    0.9998    0.0000
    0.0000    1.0000    0.0000
    0.0000    1.0000    0.0000
    0.0000    1.0000    0.0000
    0.0000    1.0000    0.0000
    0.0000    1.0000    0.0000
    0.0000    1.0000    0.0000
    0.0000    1.0000    0.0000
    0.0000    1.0000    0.0000
    0.0003    0.9997    0.0000
    0.0000    1.0000    0.0000
    0.0004    0.9971    0.0025
    0.1224    0.8375    0.0401
    0.0001    0.9999    0.0000
    0.0008    0.9992    0.0000
    0.0004    0.9996    0.0000
    0.0005    0.9995    0.0000
    0.0000    1.0000    0.0000
    0.0000    1.0000    0.0000
    0.0001    0.9999    0.0000
    0.0000    1.0000    0.0000
    0.0000    1.0000    0.0000
    0.0024    0.9976    0.0000
    0.0000    1.0000    0.0000
    0.0000    1.0000    0.0000
    0.0000    1.0000    0.0000
    0.0000    1.0000    0.0000
    0.0000    1.0000    0.0000
    0.0001    0.9999    0.0000
    0.0000    1.0000    0.0000
    0.0000    1.0000    0.0000
    0.0346    0.9238    0.0417
    0.0000    1.0000    0.0000
    0.1073    0.8926    0.0000
    0.0000    1.0000    0.0000
    0.0000    1.0000    0.0000
    0.0000    1.0000    0.0000
    0.0000    1.0000    0.0000
    0.0224    0.9339    0.0437
    0.0040    0.7260    0.2700
    0.0002    0.9998    0.0000
    0.0012    0.9988    0.0000
    0.0438    0.9533    0.0029
    0.0000    1.0000    0.0000
    0.0002    0.9997    0.0000
    0.0000    1.0000    0.0000
    0.0000    1.0000    0.0000
    0.0000    1.0000    0.0000
    0.0000    1.0000    0.0000
    0.0000    1.0000    0.0000
    0.0054    0.9945    0.0001
    0.0000    1.0000    0.0000
    0.0002    0.9990    0.0008
    0.0001    0.9998    0.0001
    0.0001    0.9999    0.0000
    0.0000    1.0000    0.0000
    0.0017    0.9983    0.0000
    0.0000    0.9999    0.0000
    0.0000    1.0000    0.0000
    0.0002    0.9998    0.0000
    0.0003    0.9997    0.0000
    0.0000    1.0000    0.0000
    0.0002    0.9997    0.0000
    0.0000    0.9999    0.0000
    0.0000    1.0000    0.0000
    0.0000    1.0000    0.0000
    0.0000    1.0000    0.0000
    0.0000    1.0000    0.0000
    0.0000    1.0000    0.0000
    0.0000    1.0000    0.0000
    0.0000    1.0000    0.0000
    0.0000    1.0000    0.0000
    0.0000    1.0000    0.0000
    0.0000    1.0000    0.0000
    0.0000    1.0000    0.0000
    0.0000    1.0000    0.0000
    0.0000    1.0000    0.0000
    0.0000    1.0000    0.0000
    0.0001    0.9999    0.0000
    0.0002    0.9998    0.0000
    0.0000    1.0000    0.0000
    0.0000    1.0000    0.0000
    0.0000    1.0000    0.0000
    0.0000    0.9999    0.0000
    0.0000    1.0000    0.0000
    0.0004    0.9996    0.0000
    0.0001    0.9993    0.0006
    0.0001    0.9962    0.0038
    0.0001    0.9999    0.0000
    0.0001    0.9997    0.0002
    0.0000    1.0000    0.0000
    0.0000    1.0000    0.0000
    0.0000    1.0000    0.0000
    0.0001    0.9999    0.0000
    0.0032    0.9965    0.0003
    0.0197    0.9774    0.0030
    0.0001    0.9999    0.0000
    0.0000    1.0000    0.0000
    0.0129    0.9871    0.0000
    0.0011    0.9989    0.0000
    0.0000    1.0000    0.0000
    0.0001    0.9999    0.0000
    0.0001    0.9999    0.0000
    0.0000    1.0000    0.0000
    0.0001    0.9998    0.0000
    0.0008    0.9992    0.0000
    0.0000    1.0000    0.0000
    0.0032    0.9968    0.0000
    0.0005    0.9995    0.0000
    0.0000    1.0000    0.0000
    0.0000    1.0000    0.0000
    0.0000    1.0000    0.0000
    0.0026    0.9974    0.0000
    0.0728    0.9272    0.0000
    0.0000    1.0000    0.0000
    0.0000    1.0000    0.0000
    0.0000    1.0000    0.0000
    0.0256    0.9744    0.0000
    0.0008    0.9992    0.0000
    0.0010    0.9990    0.0000
    0.0001    0.9999    0.0000
    0.0007    0.9993    0.0000
    0.0004    0.9996    0.0000
    0.0018    0.9981    0.0000
    0.0027    0.9971    0.0002
    0.0000    1.0000    0.0000
    0.0001    0.9999    0.0000
    0.0000    1.0000    0.0000
    0.0000    1.0000    0.0000
    0.0000    0.9997    0.0003
    0.0000    1.0000    0.0000
    0.0001    0.9999    0.0000
    0.0000    1.0000    0.0000
    0.0000    1.0000    0.0000
    0.0000    1.0000    0.0000
    0.0002    0.9997    0.0001
    0.0000    1.0000    0.0000
    0.0002    0.9996    0.0002
    0.0000    1.0000    0.0000
    0.0000    1.0000    0.0000
    0.0000    1.0000    0.0000
    0.0000    1.0000    0.0000
    0.0000    1.0000    0.0000
    0.0022    0.9978    0.0000
    0.0000    1.0000    0.0000
    0.0000    0.9980    0.0020
    0.0005    0.9995    0.0000
    0.0000    1.0000    0.0000
    0.0015    0.9985    0.0000
    0.0001    0.9999    0.0001
    0.0000    1.0000    0.0000
    0.0000    1.0000    0.0000
    0.0000    1.0000    0.0000
    0.0000    0.9998    0.0002
    0.0000    1.0000    0.0000
    0.0002    0.9998    0.0000
    0.0000    1.0000    0.0000
    0.0000    1.0000    0.0000
    0.0001    0.9999    0.0000
    0.0000    1.0000    0.0000
    0.0000    1.0000    0.0000
    0.0000    1.0000    0.0000
    0.0000    1.0000    0.0000
    0.0000    0.9999    0.0001
    0.0003    0.9972    0.0025
    0.0000    1.0000    0.0000
    0.0000    0.9999    0.0001
    0.0000    0.9998    0.0002
    0.0000    1.0000    0.0000
    0.0000    1.0000    0.0000
    0.0000    1.0000    0.0000
    0.0000    1.0000    0.0000
    0.0000    1.0000    0.0000
    0.0000    0.9997    0.0002
    0.0000    0.9999    0.0001
    0.0000    0.9999    0.0000
    0.0000    0.9998    0.0002
    0.0004    0.9992    0.0004
    0.0000    0.9963    0.0037
    0.0000    0.9989    0.0011
    0.0000    0.9809    0.0191
    0.0000    0.9989    0.0011
    0.0000    0.9992    0.0007
    0.0000    1.0000    0.0000
    0.0000    1.0000    0.0000
    0.0006    0.9994    0.0000
    0.0000    1.0000    0.0000
    0.0000    1.0000    0.0000
    0.0000    0.9369    0.0631
    0.0000    1.0000    0.0000
    0.0000    0.9998    0.0002
    0.0000    1.0000    0.0000
    0.0000    0.9990    0.0010
    0.0000    1.0000    0.0000
    0.0000    1.0000    0.0000
    0.0000    1.0000    0.0000
    0.0000    1.0000    0.0000
    0.0001    0.9999    0.0000
    0.0000    0.9972    0.0028
    0.0000    0.9966    0.0034
    0.0000    1.0000    0.0000
    0.0000    1.0000    0.0000
    0.0000    1.0000    0.0000
    0.0001    0.9991    0.0008
    0.0000    1.0000    0.0000
    0.0002    0.9998    0.0000
    0.0056    0.9943    0.0001
    0.0002    0.9997    0.0000
    0.0000    1.0000    0.0000
    0.0000    1.0000    0.0000
    0.0000    0.9999    0.0001
    0.0003    0.9989    0.0007
    0.0007    0.9937    0.0056
    0.0000    1.0000    0.0000
    0.0000    1.0000    0.0000
    0.0000    1.0000    0.0000
    0.0134    0.9865    0.0001
    0.0001    0.9999    0.0000
    0.0000    1.0000    0.0000
    0.0000    1.0000    0.0000
    0.0000    1.0000    0.0000
    0.0001    0.9999    0.0000
    0.0002    0.9997    0.0001
    0.0000    0.9999    0.0001
    0.0001    0.9998    0.0001
    0.0000    1.0000    0.0000
    0.0000    1.0000    0.0000
    0.0000    1.0000    0.0000
    0.0000    0.9998    0.0002
    0.0000    0.9998    0.0002
    0.0000    0.9997    0.0002
    0.0023    0.9734    0.0243
    0.0000    0.9998    0.0002
    0.0000    1.0000    0.0000
    0.0000    1.0000    0.0000
    0.0002    0.9997    0.0001
    0.0002    0.9994    0.0003
    0.0000    1.0000    0.0000
    0.0000    0.9998    0.0002
    0.0000    1.0000    0.0000
    0.0000    0.9998    0.0001
    0.0000    1.0000    0.0000
    0.0000    1.0000    0.0000
    0.0000    0.9987    0.0013
    0.0000    1.0000    0.0000
    0.0000    1.0000    0.0000
    0.0000    1.0000    0.0000
    0.0000    0.9999    0.0001
    0.0002    0.9997    0.0001
    0.0000    0.9999    0.0001
    0.0000    0.9999    0.0000
    0.0002    0.9994    0.0004
    0.0000    0.9996    0.0004
    0.0000    0.9899    0.0101
    0.0028    0.9972    0.0000
    0.0076    0.9923    0.0001
    0.1554    0.8445    0.0000
    0.0007    0.9992    0.0002
    0.0002    0.9996    0.0002
    0.0000    1.0000    0.0000
    0.0000    1.0000    0.0000
    0.0001    0.9999    0.0000
    0.0061    0.9933    0.0006
    0.0004    0.9996    0.0000
    0.0000    0.9999    0.0000
    0.0000    0.9999    0.0000
    0.0000    1.0000    0.0000
    0.0000    0.9998    0.0002
    0.0001    0.9965    0.0034
    0.0000    0.9932    0.0068
    0.0004    0.9963    0.0033
    0.0000    0.9988    0.0012
    0.0000    0.9999    0.0001
    0.0002    0.9997    0.0001
    0.0001    0.9999    0.0000
    0.0000    1.0000    0.0000
    0.0003    0.9993    0.0004
    0.0001    0.9996    0.0003
    0.0000    1.0000    0.0000
    0.0000    1.0000    0.0000
    0.0012    0.9988    0.0000
    0.0000    0.9999    0.0001
    0.0000    0.9996    0.0004
    0.0000    0.9994    0.0006
    0.0001    0.9971    0.0028
    0.0001    0.9999    0.0000
    0.0001    0.9994    0.0005
    0.0180    0.9820    0.0001
    0.0004    0.9996    0.0000
    0.0000    1.0000    0.0000
    0.0000    0.9999    0.0001
    0.0000    1.0000    0.0000
    0.0004    0.9996    0.0000
    0.0000    0.9999    0.0001
    0.0000    1.0000    0.0000
    0.0002    0.9998    0.0000
    0.0000    0.9999    0.0001
    0.0000    0.9999    0.0001
    0.0000    0.9999    0.0001
    0.0000    1.0000    0.0000
    0.0001    0.9958    0.0040
    0.0000    0.9617    0.0383
    0.0000    0.9999    0.0001
    0.0000    0.9999    0.0001
    0.0002    0.9971    0.0027
    0.0000    1.0000    0.0000
    0.0001    0.9994    0.0004
    0.0000    0.9823    0.0177
    0.0000    0.9938    0.0062
    0.0000    0.9996    0.0004
    0.0000    1.0000    0.0000
    0.0000    0.9998    0.0002
    0.0000    1.0000    0.0000
    0.0001    0.9999    0.0000
    0.0001    0.9965    0.0034
    0.0000    0.9998    0.0001
    0.0000    1.0000    0.0000
    0.0000    1.0000    0.0000
    0.0000    0.9996    0.0004
    0.0000    0.9990    0.0010
    0.0000    1.0000    0.0000
    0.0003    0.9997    0.0000
    0.0000    1.0000    0.0000
    0.0002    0.9998    0.0000
    0.0006    0.9911    0.0083
    0.0001    0.9999    0.0001
    0.0000    0.9999    0.0001
    0.0000    0.9985    0.0015
    0.0000    1.0000    0.0000
    0.0120    0.9879    0.0001
    0.0004    0.9996    0.0000
    0.0000    1.0000    0.0000
    0.0018    0.9977    0.0005
    0.0001    0.9999    0.0000
    0.0000    1.0000    0.0000
    0.0000    1.0000    0.0000
    0.0000    1.0000    0.0000
    0.0000    0.9999    0.0001
    0.0000    0.9998    0.0002
    0.0000    0.9983    0.0017
    0.0000    1.0000    0.0000
    0.0000    1.0000    0.0000
    0.0000    0.9998    0.0002
    0.0000    1.0000    0.0000
    0.0011    0.9989    0.0000
    0.0000    1.0000    0.0000
    0.0000    1.0000    0.0000
    0.0000    1.0000    0.0000
    0.0001    0.9996    0.0003
    0.0001    0.9998    0.0001
    0.0352    0.9621    0.0027
    0.0000    0.9999    0.0001
    0.0000    1.0000    0.0000
    0.0000    0.9999    0.0001
    0.0000    0.9998    0.0002
    0.0000    1.0000    0.0000
    0.0004    0.9996    0.0000
    0.0007    0.9990    0.0002
    0.0000    1.0000    0.0000
    0.0001    0.9948    0.0051
    0.0003    0.9997    0.0000
    0.0000    1.0000    0.0000
    0.0000    1.0000    0.0000
    0.0000    0.9997    0.0003
    0.0000    1.0000    0.0000
    0.0000    1.0000    0.0000
    0.0000    0.9897    0.0103
    0.0002    0.9995    0.0003
    0.0000    1.0000    0.0000
    0.0003    0.9913    0.0083
    0.0005    0.8182    0.1813
    0.0002    0.9427    0.0572
    0.0000    0.9998    0.0002
    0.0000    0.9999    0.0001
    0.0000    0.9969    0.0031
    0.0007    0.9991    0.0001
    0.0045    0.9955    0.0000
    0.0002    0.9998    0.0000
    0.0000    1.0000    0.0000
    0.0301    0.9699    0.0000
    0.0000    1.0000    0.0000
    0.0000    1.0000    0.0000
    0.0000    0.9999    0.0001
    0.0007    0.9987    0.0007
    0.0002    0.9957    0.0041
    0.0000    1.0000    0.0000
    0.0003    0.9995    0.0002
    0.0000    0.9983    0.0017
    0.0000    0.9913    0.0087
    0.0000    1.0000    0.0000
    0.0001    0.9999    0.0000
    0.0012    0.9988    0.0000
    0.0009    0.9989    0.0002
    0.0000    0.9999    0.0000
    0.0000    1.0000    0.0000
    0.0000    1.0000    0.0000
    0.0000    0.9999    0.0000
    0.0001    0.9993    0.0007
    0.0000    0.9982    0.0018
    0.0000    1.0000    0.0000
    0.0000    1.0000    0.0000
    0.0001    0.9999    0.0000
    0.0000    0.9998    0.0002
    0.0001    0.9995    0.0004
    0.0000    1.0000    0.0000
    0.0000    1.0000    0.0000
    0.0000    1.0000    0.0000
    0.0000    1.0000    0.0000
    0.0000    1.0000    0.0000
    0.0003    0.9997    0.0000
    0.0003    0.9997    0.0000
    0.0000    1.0000    0.0000
    0.0000    1.0000    0.0000
    0.0001    0.9999    0.0000
    0.0000    1.0000    0.0000
    0.0000    1.0000    0.0000
    0.0000    0.9997    0.0003
    0.0000    0.9958    0.0042
    0.0000    0.9997    0.0003
    0.0000    1.0000    0.0000
    0.0000    0.9978    0.0021
    0.0013    0.9236    0.0751
    0.0000    0.9998    0.0002
    0.0000    0.9997    0.0003
    0.0000    0.9999    0.0001
    0.0000    0.9999    0.0000
    0.0000    1.0000    0.0000
    0.0000    1.0000    0.0000
    0.0000    1.0000    0.0000
    0.0000    0.9993    0.0007
    0.0001    0.9999    0.0000
    0.0005    0.9995    0.0000
    0.0019    0.9978    0.0003
    0.0000    0.9993    0.0007
    0.0000    1.0000    0.0000
    0.0000    1.0000    0.0000
    0.0001    0.9998    0.0001
    0.0015    0.9983    0.0002
    0.0027    0.9972    0.0001
    0.0000    1.0000    0.0000
    0.0002    0.9997    0.0001
    0.0000    1.0000    0.0000
    0.0000    1.0000    0.0000
    0.0000    1.0000    0.0000
    0.0002    0.9998    0.0000
    0.0248    0.9752    0.0000
    0.0002    0.9998    0.0000
    0.0000    1.0000    0.0000
    0.0000    1.0000    0.0000
    0.0000    1.0000    0.0000
    0.0001    0.9999    0.0000
    0.0052    0.9904    0.0044
    0.0004    0.9994    0.0002
    0.0000    1.0000    0.0000
    0.0005    0.9993    0.0001
    0.0000    1.0000    0.0000
    0.0001    0.9999    0.0000
    0.0006    0.9994    0.0000
    0.0000    0.9999    0.0001
    0.0000    0.9999    0.0001
    0.0000    1.0000    0.0000
    0.0001    0.9999    0.0001
    0.0005    0.9995    0.0000
    0.0007    0.9911    0.0082
    0.0003    0.9847    0.0150
    0.0364    0.9636    0.0000
    0.0000    1.0000    0.0000
    0.0000    1.0000    0.0000
    0.0000    1.0000    0.0000
    0.0000    1.0000    0.0000
    0.0000    0.9992    0.0008
    0.0000    1.0000    0.0000
    0.0004    0.9996    0.0000
    0.0000    1.0000    0.0000
    0.0002    0.9988    0.0010
    0.0000    1.0000    0.0000
    0.0000    1.0000    0.0000
    0.0000    0.9999    0.0000
    0.0000    0.9999    0.0001
    0.0000    0.9972    0.0028
    0.0000    1.0000    0.0000
    0.0000    1.0000    0.0000
    0.0001    0.9999    0.0000
    0.0000    0.9996    0.0003
    0.0000    1.0000    0.0000
    0.0001    0.9999    0.0000
    0.0000    1.0000    0.0000
    0.0000    1.0000    0.0000
    0.0000    0.9999    0.0001
    0.0005    0.9990    0.0006
    0.0000    0.9926    0.0074
    0.0000    1.0000    0.0000
    0.0000    1.0000    0.0000
    0.0178    0.9821    0.0001
    0.0002    0.8925    0.1073
    0.0000    1.0000    0.0000
    0.0000    1.0000    0.0000
    0.0000    0.9994    0.0006
    0.0000    0.9999    0.0001
    0.0000    1.0000    0.0000
    0.0000    1.0000    0.0000
    0.0000    1.0000    0.0000
    0.0000    1.0000    0.0000
    0.0000    1.0000    0.0000
    0.0000    1.0000    0.0000
    0.0001    0.9999    0.0000
    0.0002    0.9998    0.0000
    0.0000    0.9980    0.0020
    0.0000    0.9999    0.0001
    0.0000    1.0000    0.0000
    0.0000    0.9999    0.0000
    0.0000    1.0000    0.0000
    0.0000    0.9998    0.0002
    0.0050    0.9950    0.0000
    0.0000    1.0000    0.0000
    0.0017    0.9983    0.0000
    0.0000    1.0000    0.0000
    0.0000    1.0000    0.0000
    0.0000    1.0000    0.0000
    0.0000    0.9999    0.0001
    0.0000    1.0000    0.0000
    0.0001    0.9998    0.0000
    0.0000    1.0000    0.0000
    0.0000    0.9998    0.0001
    0.0000    0.9916    0.0084
    0.0000    0.9999    0.0001
    0.0000    1.0000    0.0000
    0.0000    1.0000    0.0000
    0.0000    1.0000    0.0000
    0.0000    1.0000    0.0000
    0.0004    0.9992    0.0003
    0.0000    1.0000    0.0000
    0.0000    0.9998    0.0002
    0.0001    0.9983    0.0016
    0.0000    1.0000    0.0000
    0.0293    0.9706    0.0000
    0.0000    1.0000    0.0000
    0.0001    0.9998    0.0001
    0.0000    1.0000    0.0000
    0.0000    0.9999    0.0001
    0.0000    1.0000    0.0000
    0.0001    0.9999    0.0000
    0.0000    1.0000    0.0000
    0.0001    0.9999    0.0000
    0.0022    0.9978    0.0000
    0.0003    0.9997    0.0000
    0.0059    0.9937    0.0004
    0.0001    0.9999    0.0000
    0.0000    1.0000    0.0000
    0.0000    1.0000    0.0000
    0.0000    0.9999    0.0000
    0.0000    1.0000    0.0000
    0.0000    1.0000    0.0000
    0.0000    0.9984    0.0015
    0.0010    0.9990    0.0000
    0.0000    1.0000    0.0000
    0.0000    1.0000    0.0000
    0.0007    0.9990    0.0003
    0.0002    0.9998    0.0001
    0.0006    0.9993    0.0001
    0.0000    1.0000    0.0000
    0.0001    0.9999    0.0000
    0.0003    0.9905    0.0092
    0.0000    1.0000    0.0000
    0.0010    0.9990    0.0000
    0.0154    0.9846    0.0000
    0.0000    1.0000    0.0000
    0.0000    0.9999    0.0000
    0.0000    1.0000    0.0000
    0.0000    1.0000    0.0000
    0.0000    1.0000    0.0000
    0.0002    0.9998    0.0000
    0.0000    1.0000    0.0000
    0.0388    0.9611    0.0002
    0.0000    0.9989    0.0011
    0.0000    0.9964    0.0036
    0.0033    0.9967    0.0000
    0.0003    0.9996    0.0001
    0.0000    0.9991    0.0009
    0.0000    0.9999    0.0001
    0.0036    0.9959    0.0005
    0.0000    0.9999    0.0000
    0.0000    1.0000    0.0000
    0.0009    0.6364    0.3627
    0.0000    0.9995    0.0005
    0.0000    1.0000    0.0000
    0.0000    1.0000    0.0000
    0.0000    1.0000    0.0000
    0.0000    1.0000    0.0000
    0.0000    1.0000    0.0000
    0.0000    1.0000    0.0000
    0.0000    1.0000    0.0000
    0.0000    1.0000    0.0000
    0.0000    0.9998    0.0002
    0.0001    0.9995    0.0004
    0.0000    1.0000    0.0000
    0.0001    0.9999    0.0000
    0.0001    0.9994    0.0006
    0.0000    1.0000    0.0000
    0.0000    1.0000    0.0000
    0.0002    0.9214    0.0784
    0.0000    1.0000    0.0000
    0.0000    1.0000    0.0000
    0.0000    1.0000    0.0000
    0.0003    0.9997    0.0001
    0.0000    1.0000    0.0000
    0.0000    1.0000    0.0000
    0.0000    1.0000    0.0000
    0.0000    1.0000    0.0000
    0.0000    1.0000    0.0000
    0.0000    1.0000    0.0000
    0.0000    1.0000    0.0000
    0.0002    0.9977    0.0022
    0.0000    1.0000    0.0000
    0.0000    0.9971    0.0029
    0.0000    1.0000    0.0000
    0.0000    1.0000    0.0000
    0.0000    0.9999    0.0001
    0.0000    0.9997    0.0003
    0.0001    0.9994    0.0005
    0.0000    0.9842    0.0158
    0.0000    0.9997    0.0003
    0.0000    0.9985    0.0015
    0.0000    1.0000    0.0000
    0.0000    1.0000    0.0000
    0.0000    1.0000    0.0000
    0.0004    0.9722    0.0273
    0.0009    0.9964    0.0027
    0.0000    0.9998    0.0001
    0.0001    0.9968    0.0031
    0.0000    1.0000    0.0000
    0.0000    1.0000    0.0000
    0.0000    1.0000    0.0000
    0.0044    0.9934    0.0022
    0.0000    1.0000    0.0000
    0.0000    0.9999    0.0001
    0.0001    0.9999    0.0000
    0.0000    0.9923    0.0077
    0.0000    0.9999    0.0001
    0.0000    1.0000    0.0000
    0.0000    0.9992    0.0007
    0.0000    1.0000    0.0000
    0.0000    0.9999    0.0001
    0.0000    1.0000    0.0000
    0.0001    0.9999    0.0001
    0.0000    0.9986    0.0014
    0.0000    1.0000    0.0000
    0.0000    0.9991    0.0009
    0.0000    0.9998    0.0002
    0.0000    0.9997    0.0003
    0.0001    0.9999    0.0000
    0.0001    0.9985    0.0014
    0.0000    1.0000    0.0000
    0.0000    1.0000    0.0000
    0.0001    0.9998    0.0001
    0.0004    0.9964    0.0032
    0.0001    0.9654    0.0345
    0.0000    1.0000    0.0000
    0.0000    1.0000    0.0000
    0.0000    0.9984    0.0016
    0.0000    0.9998    0.0002
    0.0000    0.9999    0.0001
    0.0000    1.0000    0.0000
    0.0000    1.0000    0.0000
    0.0000    1.0000    0.0000
    0.0000    0.9999    0.0001
    0.0001    0.9998    0.0001
    0.0001    0.9997    0.0002
    0.0000    1.0000    0.0000
    0.0000    0.9993    0.0006
    0.0000    1.0000    0.0000
    0.0000    1.0000    0.0000
    0.0000    0.9998    0.0002
    0.0001    0.9999    0.0000
    0.0000    0.9954    0.0045
    0.0001    0.9998    0.0000
    0.0000    1.0000    0.0000
    0.0000    1.0000    0.0000
    0.0000    0.9995    0.0004
    0.0002    0.9879    0.0119
    0.0000    1.0000    0.0000
    0.0000    0.9999    0.0001
    0.0000    1.0000    0.0000
    0.0000    0.9999    0.0001
    0.0002    0.9995    0.0002
    0.0000    1.0000    0.0000
    0.0000    1.0000    0.0000
    0.0000    1.0000    0.0000
    0.0000    1.0000    0.0000
    0.0000    1.0000    0.0000
    0.0005    0.9995    0.0000
    0.0000    1.0000    0.0000
    0.0000    0.9995    0.0005
    0.0002    0.9948    0.0049
    0.0002    0.9997    0.0001
    0.0000    1.0000    0.0000
    0.0000    1.0000    0.0000
    0.0000    0.9993    0.0007
    0.0000    1.0000    0.0000
    0.0000    0.9996    0.0004
    0.0000    1.0000    0.0000
    0.0001    0.9723    0.0276
    0.0001    0.9991    0.0009
    0.0000    1.0000    0.0000
    0.0000    1.0000    0.0000
    0.0000    1.0000    0.0000
    0.0000    1.0000    0.0000
    0.0000    1.0000    0.0000
    0.0000    0.9999    0.0001
    0.0000    1.0000    0.0000
    0.0000    0.9998    0.0002
    0.0000    1.0000    0.0000
    0.0000    0.9999    0.0001
    0.0000    0.9999    0.0000
    0.0001    0.9999    0.0000
    0.0000    0.9999    0.0001
    0.0006    0.9943    0.0051
    0.0002    0.9982    0.0017
    0.0005    0.9995    0.0001
    0.0002    0.9998    0.0000
    0.0000    0.9999    0.0001
    0.0003    0.9997    0.0000
    0.0000    1.0000    0.0000
    0.0000    0.9999    0.0001
    0.0006    0.9993    0.0001
    0.0000    0.9999    0.0000
    0.0000    1.0000    0.0000
    0.0009    0.9991    0.0000
    0.0000    0.9991    0.0009
    0.0000    1.0000    0.0000
    0.0000    0.9999    0.0001
    0.0000    1.0000    0.0000
    0.0000    0.9999    0.0001
    0.0000    0.9983    0.0017
    0.0000    1.0000    0.0000
    0.0000    0.9999    0.0001
    0.0000    1.0000    0.0000
    0.0000    1.0000    0.0000
    0.0000    1.0000    0.0000
    0.0000    1.0000    0.0000
    0.0000    0.9999    0.0001
    0.0000    0.9990    0.0010
    0.0000    1.0000    0.0000
    0.0000    1.0000    0.0000
    0.0000    1.0000    0.0000
    0.0000    0.9993    0.0006
    0.0000    1.0000    0.0000
    0.0000    0.9993    0.0006
    0.0000    1.0000    0.0000
    0.0000    1.0000    0.0000
    0.0000    0.9998    0.0001
    0.0000    1.0000    0.0000
    0.0000    0.9997    0.0003
    0.0000    1.0000    0.0000
    0.0001    0.9570    0.0429
    0.0000    1.0000    0.0000
    0.0000    1.0000    0.0000
    0.0000    0.9999    0.0001
    0.0000    1.0000    0.0000
    0.0000    1.0000    0.0000
    0.0000    1.0000    0.0000
    0.0000    1.0000    0.0000
    0.0000    1.0000    0.0000
    0.0000    1.0000    0.0000
    0.0000    0.9999    0.0001
    0.0000    1.0000    0.0000
    0.0000    0.9999    0.0001
    0.0000    1.0000    0.0000
    0.0000    1.0000    0.0000
    0.0000    1.0000    0.0000
    0.0000    1.0000    0.0000
    0.0000    0.9997    0.0003
    0.0000    1.0000    0.0000
    0.0000    0.9999    0.0001
    0.0000    1.0000    0.0000
    0.0000    1.0000    0.0000
    0.0000    0.9998    0.0002
    0.0000    1.0000    0.0000
    0.0000    1.0000    0.0000
    0.0000    1.0000    0.0000
    0.0000    0.9998    0.0002
    0.0000    0.9999    0.0001
    0.0022    0.9975    0.0004
    0.0000    1.0000    0.0000
    0.0000    1.0000    0.0000
    0.0000    1.0000    0.0000
    0.0000    1.0000    0.0000
    0.0000    0.9993    0.0006
    0.0000    1.0000    0.0000
    0.0000    1.0000    0.0000
    0.0000    0.9999    0.0000
    0.0000    1.0000    0.0000
    0.0001    0.9999    0.0000
    0.0000    1.0000    0.0000
    0.0000    1.0000    0.0000
    0.0001    0.9943    0.0057
    0.0001    0.9988    0.0011
    0.0044    0.9954    0.0002
    0.0000    0.9997    0.0003
    0.0000    1.0000    0.0000
    0.0000    1.0000    0.0000
    0.0000    1.0000    0.0000
    0.0000    1.0000    0.0000
    0.0000    1.0000    0.0000
    0.0000    1.0000    0.0000
    0.0004    0.9910    0.0086
    0.0004    0.9734    0.0262
    0.0000    0.9999    0.0001
    0.0000    1.0000    0.0000
    0.0000    1.0000    0.0000
    0.0000    1.0000    0.0000
    0.0000    0.9984    0.0016
    0.0000    0.9998    0.0002
    0.0000    1.0000    0.0000
    0.0000    0.9990    0.0010
    0.0000    1.0000    0.0000
    0.0000    1.0000    0.0000
    0.0000    1.0000    0.0000
    0.0002    0.9996    0.0002
    0.0000    1.0000    0.0000
    0.0000    0.9998    0.0002
    0.0000    1.0000    0.0000
    0.0000    1.0000    0.0000
    0.0003    0.9987    0.0009
    0.0000    0.9986    0.0014
    0.0000    1.0000    0.0000
    0.0000    0.9997    0.0003
    0.0000    1.0000    0.0000
    0.0000    0.9998    0.0002
    0.0000    1.0000    0.0000
    0.0000    0.9985    0.0015
    0.0000    1.0000    0.0000
    0.0000    1.0000    0.0000
    0.0000    1.0000    0.0000
    0.0015    0.9985    0.0000
    0.0000    1.0000    0.0000
    0.0000    1.0000    0.0000
    0.0000    0.9993    0.0007
    0.0000    1.0000    0.0000
    0.0000    1.0000    0.0000
    0.0000    0.9999    0.0001
    0.0000    1.0000    0.0000
    0.0000    1.0000    0.0000
    0.0008    0.9990    0.0003
    0.0000    0.9999    0.0001
    0.0000    1.0000    0.0000
    0.0000    0.9998    0.0002
    0.0000    0.9998    0.0002
    0.0000    1.0000    0.0000
    0.0000    0.9996    0.0004
    0.0003    0.9996    0.0001
    0.0000    1.0000    0.0000
    0.0000    0.9993    0.0007
    0.0000    0.9990    0.0010
    0.0001    0.9999    0.0000
    0.0000    1.0000    0.0000
    0.0000    1.0000    0.0000
    0.0000    0.9997    0.0003
    0.0000    1.0000    0.0000
    0.0000    1.0000    0.0000
    0.0000    0.9998    0.0002
    0.0000    1.0000    0.0000
    0.0000    0.9991    0.0009
    0.0001    0.9999    0.0000
    0.0000    1.0000    0.0000
    0.0000    0.9921    0.0079
    0.0001    0.9999    0.0000
    0.0001    0.9966    0.0032
    0.0000    0.9998    0.0002
    0.0000    0.9995    0.0005
    0.0000    0.9994    0.0006
    0.0000    0.9999    0.0001
    0.0000    1.0000    0.0000
    0.0000    0.9997    0.0002
    0.0000    1.0000    0.0000
    0.0000    1.0000    0.0000
    0.0000    0.9998    0.0002
    0.0000    1.0000    0.0000
    0.0002    0.9997    0.0001
    0.0000    0.9998    0.0001
    0.0000    1.0000    0.0000
    0.0001    0.9999    0.0000
    0.0000    0.9999    0.0001
    0.0000    1.0000    0.0000
    0.0000    1.0000    0.0000
    0.0002    0.9998    0.0000
    0.0000    1.0000    0.0000
    0.0000    1.0000    0.0000
    0.0000    1.0000    0.0000
    0.0000    1.0000    0.0000
    0.0000    1.0000    0.0000
    0.0000    1.0000    0.0000
    0.0000    1.0000    0.0000
    0.0000    1.0000    0.0000
    0.0000    1.0000    0.0000
    0.0006    0.9963    0.0031
    0.0000    1.0000    0.0000
    0.0000    0.9999    0.0001
    0.0000    1.0000    0.0000
    0.0001    0.9999    0.0000
    0.0000    1.0000    0.0000
    0.0001    0.9999    0.0000
    0.0000    1.0000    0.0000
    0.0000    1.0000    0.0000
    0.0000    1.0000    0.0000
    0.0000    1.0000    0.0000
    0.0000    1.0000    0.0000
    0.0000    0.9999    0.0001
    0.0000    1.0000    0.0000
    0.0000    1.0000    0.0000
    0.0000    1.0000    0.0000
    0.0000    1.0000    0.0000
    0.0000    1.0000    0.0000
    0.0000    1.0000    0.0000
    0.0000    1.0000    0.0000
    0.0000    1.0000    0.0000
    0.0000    0.9999    0.0001
    0.0000    1.0000    0.0000
    0.0000    1.0000    0.0000
    0.0000    1.0000    0.0000
    0.0000    0.9998    0.0001
    0.0000    1.0000    0.0000
    0.0000    1.0000    0.0000
    0.0000    1.0000    0.0000
    0.0000    1.0000    0.0000
    0.0000    1.0000    0.0000
    0.0000    1.0000    0.0000
    0.0000    1.0000    0.0000
    0.0000    1.0000    0.0000
    0.0000    1.0000    0.0000
    0.0043    0.9906    0.0051
    0.0000    0.9999    0.0001
    0.0000    1.0000    0.0000
    0.0002    0.9997    0.0000
    0.0000    1.0000    0.0000
    0.0000    1.0000    0.0000
    0.0000    1.0000    0.0000
    0.0000    0.9999    0.0001
    0.0000    0.9999    0.0001
    0.0000    1.0000    0.0000
    0.0000    1.0000    0.0000
    0.0000    0.9999    0.0001
    0.0000    1.0000    0.0000
    0.0000    0.9999    0.0001
    0.0000    1.0000    0.0000
    0.0000    1.0000    0.0000
    0.0000    0.9997    0.0003
    0.0000    1.0000    0.0000
    0.0000    1.0000    0.0000
    0.0000    1.0000    0.0000
    0.0000    1.0000    0.0000
    0.0000    1.0000    0.0000
    0.0001    0.9889    0.0110
    0.0000    1.0000    0.0000
    0.0000    0.9996    0.0004
    0.0000    1.0000    0.0000
    0.0000    1.0000    0.0000
    0.0004    0.9960    0.0036
    0.0000    1.0000    0.0000
    0.0000    1.0000    0.0000
    0.0000    0.9998    0.0002
    0.0001    0.9999    0.0000
    0.0000    0.9997    0.0003
    0.0000    1.0000    0.0000
    0.0000    1.0000    0.0000
    0.0000    1.0000    0.0000
    0.0000    1.0000    0.0000
    0.0000    1.0000    0.0000
    0.0000    0.9996    0.0004
    0.0000    1.0000    0.0000
    0.0000    1.0000    0.0000
    0.0000    1.0000    0.0000
    0.0000    1.0000    0.0000
    0.0000    0.9999    0.0001
    0.0000    1.0000    0.0000
    0.0004    0.9995    0.0001
    0.0000    1.0000    0.0000
    0.0000    1.0000    0.0000
    0.0000    1.0000    0.0000
    0.0000    1.0000    0.0000
    0.0000    0.9998    0.0001
    0.0000    1.0000    0.0000
    0.0000    1.0000    0.0000
    0.0001    0.9997    0.0002
    0.0000    1.0000    0.0000
    0.0000    1.0000    0.0000
    0.0000    1.0000    0.0000
    0.0000    1.0000    0.0000
    0.0000    1.0000    0.0000
    0.0000    1.0000    0.0000
    0.0000    1.0000    0.0000
    0.0000    1.0000    0.0000
    0.0001    0.9997    0.0002
    0.0000    0.9877    0.0123
    0.0000    1.0000    0.0000
    0.0000    1.0000    0.0000
    0.0002    0.9997    0.0000
    0.0000    1.0000    0.0000
    0.0000    1.0000    0.0000
    0.0000    1.0000    0.0000
    0.0000    1.0000    0.0000
    0.0000    1.0000    0.0000
    0.0000    0.9994    0.0006
    0.0000    1.0000    0.0000
    0.0000    0.9999    0.0001
    0.0000    0.9997    0.0003
    0.0000    1.0000    0.0000
    0.0000    0.9951    0.0049
    0.0000    1.0000    0.0000
    0.0000    0.9995    0.0005
    0.0000    0.9985    0.0015
    0.0000    1.0000    0.0000
    0.0000    1.0000    0.0000
    0.0000    0.9999    0.0001
    0.0000    1.0000    0.0000
    0.0000    1.0000    0.0000
    0.0000    1.0000    0.0000
    0.0001    0.9987    0.0012
    0.0000    1.0000    0.0000
    0.0000    0.9999    0.0001
    0.0000    1.0000    0.0000
    0.0000    0.9997    0.0003
    0.0000    1.0000    0.0000
    0.0000    0.9999    0.0001
    0.0000    0.9994    0.0006
    0.0000    0.9999    0.0001
    0.0000    1.0000    0.0000
    0.0000    1.0000    0.0000
    0.0000    0.9998    0.0002
    0.0000    0.9916    0.0083
    0.0000    1.0000    0.0000
    0.0000    0.9999    0.0001
    0.0000    1.0000    0.0000
    0.0000    0.9984    0.0016
    0.0000    1.0000    0.0000
    0.0000    1.0000    0.0000
    0.0000    0.9999    0.0001
    0.0000    0.9997    0.0003
    0.0000    0.9952    0.0048
    0.0000    1.0000    0.0000
    0.0000    1.0000    0.0000
    0.0000    1.0000    0.0000
    0.0000    1.0000    0.0000
    0.0000    1.0000    0.0000
    0.0002    0.9998    0.0001
    0.0000    1.0000    0.0000
    0.0000    1.0000    0.0000
    0.0000    1.0000    0.0000
    0.0000    1.0000    0.0000
    0.0000    0.9999    0.0001
    0.0000    1.0000    0.0000
    0.0000    0.9998    0.0001
    0.0000    1.0000    0.0000
    0.0000    0.9992    0.0008
    0.0000    0.9999    0.0000
    0.0000    0.9989    0.0011
    0.0000    1.0000    0.0000
    0.0000    0.9980    0.0020
    0.0000    1.0000    0.0000
    0.0077    0.9876    0.0046
    0.0000    1.0000    0.0000
    0.0000    0.9995    0.0005
    0.0000    1.0000    0.0000
    0.0000    1.0000    0.0000
    0.0000    1.0000    0.0000
    0.0000    1.0000    0.0000
    0.0000    1.0000    0.0000
    0.0001    0.9999    0.0000
    0.0000    0.9978    0.0022
    0.0000    1.0000    0.0000
    0.0000    0.9992    0.0007
    0.0000    0.9998    0.0002
    0.0000    1.0000    0.0000
    0.0000    0.9999    0.0001
    0.0000    0.9999    0.0000
    0.0000    1.0000    0.0000
    0.0000    1.0000    0.0000
    0.0000    1.0000    0.0000
    0.0000    0.9977    0.0023
    0.0000    0.9997    0.0003
    0.0000    0.9999    0.0001
    0.0000    1.0000    0.0000
    0.0000    1.0000    0.0000
    0.0000    0.9974    0.0026
    0.0000    1.0000    0.0000
    0.0000    1.0000    0.0000
    0.0000    1.0000    0.0000
    0.0000    1.0000    0.0000
    0.0000    1.0000    0.0000
    0.0000    1.0000    0.0000
    0.0000    1.0000    0.0000
    0.0000    0.9992    0.0007
    0.0000    1.0000    0.0000
    0.0000    0.9986    0.0014
    0.0000    1.0000    0.0000
    0.0000    1.0000    0.0000
    0.0000    0.9985    0.0015
    0.0000    1.0000    0.0000
    0.0000    0.9991    0.0009
    0.0000    0.9908    0.0092
    0.0001    0.9988    0.0011
    0.0001    0.9999    0.0000
    0.0001    0.9990    0.0008
    0.0000    0.9990    0.0010
    0.0000    1.0000    0.0000
    0.0000    1.0000    0.0000
    0.0000    1.0000    0.0000
    0.0000    1.0000    0.0000
    0.0000    1.0000    0.0000
    0.0000    1.0000    0.0000
    0.0000    1.0000    0.0000
    0.0000    1.0000    0.0000
    0.0000    1.0000    0.0000
    0.0000    1.0000    0.0000
    0.0000    0.9999    0.0000
    0.0000    1.0000    0.0000
    0.0000    0.9050    0.0950
    0.0006    0.9986    0.0008
    0.0000    1.0000    0.0000
    0.0001    0.9999    0.0000
    0.0000    1.0000    0.0000
    0.0000    1.0000    0.0000
    0.0000    1.0000    0.0000
    0.0000    1.0000    0.0000
    0.0000    1.0000    0.0000
    0.0000    0.9980    0.0020
    0.0003    0.9989    0.0008
    0.0000    1.0000    0.0000
    0.0000    0.9999    0.0000
    0.0000    1.0000    0.0000
    0.0000    1.0000    0.0000
    0.0000    0.9999    0.0001
    0.0000    0.9999    0.0001
    0.0000    1.0000    0.0000
    0.0000    1.0000    0.0000
    0.0000    1.0000    0.0000
    0.0000    1.0000    0.0000
    0.0000    1.0000    0.0000
    0.0000    1.0000    0.0000
    0.0000    1.0000    0.0000
    0.0000    1.0000    0.0000
    0.0000    1.0000    0.0000
    0.0009    0.9991    0.0000
    0.0000    1.0000    0.0000
    0.0000    1.0000    0.0000
    0.0000    0.9997    0.0003
    0.0000    1.0000    0.0000
    0.0000    1.0000    0.0000
    0.0000    1.0000    0.0000
    0.0003    0.9997    0.0000
    0.0000    1.0000    0.0000
    0.0000    1.0000    0.0000
    0.0000    1.0000    0.0000
    0.0000    0.9999    0.0001
    0.0000    1.0000    0.0000
    0.0002    0.9997    0.0001
    0.0000    0.9999    0.0001
    0.0000    1.0000    0.0000
    0.0000    1.0000    0.0000
    0.0000    0.9999    0.0001
    0.0000    0.9996    0.0004
    0.0000    0.9999    0.0001
    0.0000    1.0000    0.0000
    0.0001    0.9999    0.0000
    0.0005    0.9993    0.0002
    0.0000    1.0000    0.0000
    0.0000    1.0000    0.0000
    0.0000    0.9999    0.0001
    0.0000    0.9999    0.0001
    0.0000    1.0000    0.0000
    0.0000    0.9990    0.0010
    0.0000    1.0000    0.0000
    0.0000    1.0000    0.0000
    0.0000    0.9999    0.0000
    0.0003    0.9997    0.0000
    0.0000    1.0000    0.0000
    0.0000    1.0000    0.0000
    0.0001    0.9999    0.0000
    0.0000    1.0000    0.0000
    0.0000    1.0000    0.0000
    0.0000    1.0000    0.0000
    0.0000    1.0000    0.0000
    0.0000    1.0000    0.0000
    0.0001    0.9999    0.0000
    0.0000    1.0000    0.0000
    0.0000    1.0000    0.0000
    0.0000    1.0000    0.0000
    0.0002    0.9998    0.0000
    0.0000    0.9999    0.0000
    0.0000    1.0000    0.0000
    0.0000    1.0000    0.0000
    0.0000    1.0000    0.0000
    0.0000    1.0000    0.0000
    0.0000    0.9973    0.0027
    0.0000    1.0000    0.0000
    0.0000    0.9921    0.0079
    0.0000    1.0000    0.0000
    0.0000    1.0000    0.0000
    0.0000    1.0000    0.0000
    0.0000    1.0000    0.0000
    0.0002    0.9959    0.0038
    0.0000    1.0000    0.0000
    0.0000    1.0000    0.0000
    0.0000    1.0000    0.0000
    0.0000    1.0000    0.0000
    0.0002    0.9998    0.0000
    0.0000    1.0000    0.0000
    0.0000    1.0000    0.0000
    0.0000    0.9999    0.0001
    0.0000    1.0000    0.0000
    0.0001    0.9999    0.0000
    0.0000    1.0000    0.0000
    0.0000    1.0000    0.0000
    0.0000    0.9961    0.0039
    0.0000    1.0000    0.0000
    0.0000    0.9999    0.0001
    0.0000    1.0000    0.0000
    0.0000    1.0000    0.0000
    0.0000    1.0000    0.0000
    0.0000    1.0000    0.0000
    0.0002    0.9998    0.0000
    0.0000    0.9995    0.0005
    0.0000    0.9993    0.0007
    0.0000    1.0000    0.0000
    0.0001    0.9999    0.0000
    0.0000    0.9994    0.0006
    0.0000    1.0000    0.0000
    0.0000    1.0000    0.0000
    0.0000    1.0000    0.0000
    0.0001    0.9999    0.0000
    0.0000    0.9996    0.0004
    0.0000    1.0000    0.0000
    0.0001    0.9994    0.0005
    0.0000    1.0000    0.0000
    0.0000    1.0000    0.0000
    0.0000    1.0000    0.0000
    0.0000    0.9974    0.0026
    0.0000    0.9990    0.0010
    0.0002    0.9998    0.0000
    0.0002    0.9998    0.0000
    0.0000    1.0000    0.0000
    0.0000    1.0000    0.0000
    0.0000    0.9999    0.0000
    0.0000    1.0000    0.0000
    0.0001    0.9999    0.0000
    0.0000    1.0000    0.0000
    0.0000    0.9999    0.0001
    0.0000    0.9996    0.0004
    0.0000    1.0000    0.0000
    0.0000    1.0000    0.0000
    0.0000    1.0000    0.0000
    0.0000    1.0000    0.0000
    0.0000    1.0000    0.0000
    0.0001    0.9991    0.0009
    0.0000    0.9997    0.0003
    0.0000    1.0000    0.0000
    0.0000    1.0000    0.0000
    0.0000    0.9997    0.0003
    0.0000    1.0000    0.0000
    0.0000    1.0000    0.0000
    0.0000    1.0000    0.0000
    0.0003    0.9996    0.0001
    0.0000    1.0000    0.0000
    0.0001    0.9998    0.0001
    0.0000    1.0000    0.0000
    0.0000    0.9999    0.0000
    0.0000    0.9999    0.0001
    0.0000    0.9990    0.0010
    0.0000    1.0000    0.0000
    0.0000    1.0000    0.0000
    0.0000    1.0000    0.0000
    0.0000    1.0000    0.0000
    0.0000    1.0000    0.0000
    0.0000    1.0000    0.0000
    0.0000    0.9998    0.0002
    0.0003    0.9997    0.0000
    0.0001    0.9889    0.0110
    0.0000    1.0000    0.0000
    0.0000    1.0000    0.0000
    0.0000    0.9998    0.0002
    0.0001    0.9999    0.0000
    0.0000    0.9999    0.0001
    0.0000    1.0000    0.0000
    0.0000    1.0000    0.0000
    0.0000    1.0000    0.0000
    0.0000    1.0000    0.0000
    0.0000    1.0000    0.0000
    0.0000    1.0000    0.0000
    0.0000    1.0000    0.0000
    0.0000    0.9997    0.0003
    0.0000    1.0000    0.0000
    0.0000    1.0000    0.0000
    0.0000    1.0000    0.0000
    0.0001    0.9999    0.0000
    0.0000    0.9999    0.0001
    0.0000    1.0000    0.0000
    0.0000    1.0000    0.0000
    0.0000    1.0000    0.0000
    0.0000    1.0000    0.0000
    0.0000    1.0000    0.0000
    0.0000    1.0000    0.0000
    0.0000    1.0000    0.0000
    0.0000    0.9996    0.0004
    0.0000    1.0000    0.0000
    0.0000    0.9995    0.0005
    0.0000    0.9997    0.0003
    0.0001    0.9999    0.0000
    0.0000    1.0000    0.0000
    0.0000    1.0000    0.0000
    0.0000    1.0000    0.0000
    0.0114    0.9877    0.0009
    0.0000    1.0000    0.0000
    0.0000    1.0000    0.0000
    0.0000    0.9999    0.0001
    0.0000    1.0000    0.0000
    0.0000    1.0000    0.0000
    0.0000    0.9998    0.0002
    0.0009    0.9918    0.0073
    0.0000    1.0000    0.0000
    0.0000    1.0000    0.0000
    0.0000    1.0000    0.0000
    0.0000    0.9999    0.0001
    0.0001    0.9999    0.0000
    0.0000    0.9999    0.0000
    0.0000    1.0000    0.0000
    0.0001    0.9999    0.0000
    0.0000    0.9999    0.0001
    0.0000    0.9999    0.0001
    0.0000    1.0000    0.0000
    0.0000    1.0000    0.0000
    0.0000    1.0000    0.0000
    0.0001    0.9999    0.0000
    0.0000    1.0000    0.0000
    0.0000    1.0000    0.0000
    0.0000    0.9968    0.0032
    0.0000    0.9999    0.0001
    0.0000    0.9999    0.0001
    0.0000    1.0000    0.0000
    0.0000    1.0000    0.0000
    0.0000    1.0000    0.0000
    0.0000    0.9999    0.0001
    0.0000    0.9999    0.0001
    0.0000    0.9996    0.0004
    0.0000    1.0000    0.0000
    0.0000    1.0000    0.0000
    0.0000    1.0000    0.0000
    0.0000    1.0000    0.0000
    0.0000    1.0000    0.0000
    0.0000    1.0000    0.0000
    0.0000    1.0000    0.0000
    0.0000    1.0000    0.0000
    0.0001    0.9999    0.0000
    0.0000    0.9997    0.0003
    0.0000    1.0000    0.0000
    0.0000    1.0000    0.0000
    0.0000    1.0000    0.0000
    0.0000    1.0000    0.0000
    0.0000    1.0000    0.0000
    0.0001    0.9997    0.0002
    0.0000    1.0000    0.0000
    0.0000    1.0000    0.0000
    0.0000    1.0000    0.0000
    0.0000    1.0000    0.0000
    0.0000    1.0000    0.0000
    0.0002    0.9998    0.0000
    0.0000    1.0000    0.0000
    0.0000    1.0000    0.0000
    0.0000    1.0000    0.0000
    0.0000    1.0000    0.0000
    0.0000    1.0000    0.0000
    0.0000    1.0000    0.0000
    0.0000    1.0000    0.0000
    0.0000    1.0000    0.0000
    0.0001    0.9990    0.0009
    0.0000    1.0000    0.0000
    0.0005    0.9995    0.0000
    0.0000    1.0000    0.0000
    0.0001    0.9999    0.0000
    0.0000    0.9985    0.0015
    0.0001    0.9999    0.0000
    0.0000    1.0000    0.0000
    0.0001    0.9999    0.0000
    0.0000    1.0000    0.0000
    0.0000    1.0000    0.0000
    0.0655    0.9337    0.0008
    0.0000    1.0000    0.0000
    0.0000    0.9997    0.0003
    0.0000    1.0000    0.0000
    0.0000    1.0000    0.0000
    0.0000    1.0000    0.0000
    0.0000    0.9999    0.0001
    0.0000    1.0000    0.0000
    0.0000    1.0000    0.0000
    0.0000    1.0000    0.0000
    0.0000    1.0000    0.0000
    0.0000    1.0000    0.0000
    0.0000    1.0000    0.0000
    0.0000    1.0000    0.0000
    0.0000    0.9999    0.0000
    0.0000    1.0000    0.0000
    0.0000    1.0000    0.0000
    0.0000    1.0000    0.0000
    0.0000    1.0000    0.0000
    0.0000    1.0000    0.0000
    0.0000    1.0000    0.0000
    0.0000    1.0000    0.0000
    0.0001    0.9999    0.0000
    0.0000    1.0000    0.0000
    0.0000    1.0000    0.0000
    0.0000    1.0000    0.0000
    0.0000    0.9999    0.0001
    0.0000    1.0000    0.0000
    0.0000    1.0000    0.0000
    0.0000    1.0000    0.0000
    0.0000    1.0000    0.0000
    0.0000    1.0000    0.0000
    0.0000    1.0000    0.0000
    0.0000    0.9999    0.0001
    0.0000    1.0000    0.0000
    0.0000    1.0000    0.0000
    0.0000    1.0000    0.0000
    0.0000    1.0000    0.0000
    0.0000    1.0000    0.0000
    0.0000    0.9996    0.0004
    0.0000    0.9998    0.0001
    0.0000    1.0000    0.0000
    0.0000    1.0000    0.0000
    0.0000    1.0000    0.0000
    0.0001    0.9999    0.0000
    0.0000    1.0000    0.0000
    0.0000    1.0000    0.0000
    0.0000    1.0000    0.0000
    0.0000    1.0000    0.0000
    0.0000    1.0000    0.0000
    0.0001    0.9999    0.0000
    0.0000    0.9999    0.0001
    0.0000    1.0000    0.0000
    0.0000    0.9999    0.0001
    0.0001    0.9994    0.0005
    0.0000    0.9999    0.0001
    0.0000    0.9999    0.0000
    0.0000    1.0000    0.0000
    0.0000    1.0000    0.0000
    0.0000    1.0000    0.0000
    0.0000    0.9996    0.0004
    0.0000    1.0000    0.0000
    0.0000    0.9987    0.0013
    0.0000    0.9999    0.0001
    0.0000    1.0000    0.0000
    0.0002    0.9996    0.0002
    0.0000    1.0000    0.0000
    0.0000    1.0000    0.0000
    0.0000    0.9983    0.0017
    0.0000    1.0000    0.0000
    0.0000    1.0000    0.0000
    0.0000    1.0000    0.0000
    0.0000    1.0000    0.0000
    0.0000    1.0000    0.0000
    0.0000    1.0000    0.0000
    0.0000    1.0000    0.0000
    0.0000    0.9972    0.0027
    0.0000    0.9999    0.0000
    0.0000    1.0000    0.0000
    0.0000    0.9772    0.0227
    0.0034    0.9966    0.0000
    0.0000    1.0000    0.0000
    0.0000    0.9990    0.0010
    0.0000    1.0000    0.0000
    0.0001    0.9999    0.0000
    0.0000    0.9987    0.0013
    0.0000    1.0000    0.0000
    0.0001    0.9999    0.0000
    0.0000    1.0000    0.0000
    0.0000    1.0000    0.0000
    0.0001    0.9998    0.0002
    0.0000    1.0000    0.0000
    0.0001    0.9652    0.0347
    0.0000    1.0000    0.0000
    0.0000    1.0000    0.0000
    0.0000    1.0000    0.0000
    0.0002    0.9998    0.0000
    0.0000    0.9922    0.0078
    0.0000    1.0000    0.0000
    0.0000    0.9988    0.0012
    0.0000    1.0000    0.0000
    0.0000    1.0000    0.0000
    0.0001    0.9999    0.0000
    0.0001    0.9999    0.0000
    0.0000    1.0000    0.0000
    0.0000    1.0000    0.0000
    0.0000    1.0000    0.0000
    0.0001    0.9998    0.0000
    0.0000    0.9998    0.0002
    0.0000    1.0000    0.0000
    0.0000    0.9999    0.0001
    0.0000    0.9999    0.0001
    0.0000    1.0000    0.0000
    0.0000    1.0000    0.0000
    0.0000    1.0000    0.0000
    0.0000    0.9999    0.0001
    0.0029    0.8218    0.1754
    0.0001    0.9999    0.0000
    0.0000    1.0000    0.0000
    0.0000    0.9996    0.0004
    0.0000    0.9999    0.0001
    0.0000    1.0000    0.0000
    0.0000    1.0000    0.0000
    0.0000    1.0000    0.0000
    0.0000    1.0000    0.0000
    0.0002    0.9997    0.0000
    0.0000    0.9999    0.0000
    0.0000    1.0000    0.0000
    0.0002    0.9998    0.0000
    0.0000    1.0000    0.0000
    0.0000    0.9999    0.0000
    0.0000    1.0000    0.0000
    0.0000    1.0000    0.0000
    0.0000    1.0000    0.0000
    0.0000    1.0000    0.0000
    0.0000    1.0000    0.0000
    0.0000    1.0000    0.0000
    0.0000    1.0000    0.0000
    0.0000    1.0000    0.0000
    0.0000    0.9949    0.0051
    0.0005    0.9995    0.0000
    0.0000    1.0000    0.0000
    0.0000    1.0000    0.0000
    0.0000    1.0000    0.0000
    0.0000    1.0000    0.0000
    0.0000    1.0000    0.0000
    0.0000    1.0000    0.0000
    0.0000    1.0000    0.0000
    0.0000    0.9999    0.0001
    0.0000    1.0000    0.0000
    0.0000    1.0000    0.0000
    0.0000    1.0000    0.0000
    0.0000    1.0000    0.0000
    0.0000    0.9992    0.0008
    0.0001    0.9999    0.0000
    0.0000    1.0000    0.0000
    0.0000    1.0000    0.0000
    0.0002    0.9998    0.0000
    0.0000    0.9999    0.0000
    0.0000    1.0000    0.0000
    0.0002    0.9998    0.0000
    0.0000    0.9997    0.0003
    0.0000    1.0000    0.0000
    0.0000    1.0000    0.0000
    0.0000    1.0000    0.0000
    0.0000    0.9998    0.0002
    0.0001    0.9947    0.0052
    0.0000    1.0000    0.0000
    0.0000    1.0000    0.0000
    0.0000    1.0000    0.0000
    0.0000    1.0000    0.0000
    0.0000    1.0000    0.0000
    0.0031    0.9969    0.0000
    0.0000    1.0000    0.0000
    0.0000    0.9998    0.0002
    0.0000    1.0000    0.0000
    0.0001    0.9999    0.0000
    0.0000    1.0000    0.0000
    0.0000    1.0000    0.0000
    0.0000    0.9999    0.0001
    0.0000    1.0000    0.0000
    0.0000    0.9999    0.0001
    0.0000    0.9999    0.0001
    0.0080    0.9918    0.0001
    0.0000    1.0000    0.0000
    0.0000    1.0000    0.0000
    0.0000    1.0000    0.0000
    0.0000    1.0000    0.0000
    0.0000    1.0000    0.0000
    0.0000    0.9984    0.0016
    0.0000    1.0000    0.0000
    0.0000    1.0000    0.0000
    0.0000    1.0000    0.0000
    0.0000    1.0000    0.0000
    0.0000    1.0000    0.0000
    0.0000    0.9995    0.0005
    0.0000    1.0000    0.0000
    0.0000    0.9999    0.0001
    0.0001    0.9998    0.0001
    0.0000    1.0000    0.0000
    0.0000    1.0000    0.0000
    0.0000    1.0000    0.0000
    0.0000    1.0000    0.0000
    0.0000    0.9999    0.0001
    0.0000    0.9999    0.0001
    0.0000    0.9999    0.0001
    0.0000    0.9999    0.0001
    0.0000    1.0000    0.0000
    0.0001    0.9999    0.0000
    0.0004    0.9996    0.0000
    0.0000    0.9999    0.0001
    0.0000    0.9996    0.0004
    0.0005    0.9995    0.0000
    0.0000    1.0000    0.0000
    0.0000    1.0000    0.0000
    0.0000    1.0000    0.0000
    0.0000    1.0000    0.0000
    0.0000    1.0000    0.0000
    0.0000    1.0000    0.0000
    0.0001    0.9976    0.0023
    0.0000    1.0000    0.0000
    0.0000    0.9998    0.0001
    0.0000    1.0000    0.0000
    0.0000    0.9992    0.0008
    0.0000    1.0000    0.0000
    0.0000    1.0000    0.0000
    0.0001    0.9999    0.0000
    0.0003    0.9997    0.0000
    0.0000    1.0000    0.0000
    0.0000    1.0000    0.0000
    0.0000    0.9959    0.0041
    0.0000    1.0000    0.0000
    0.0004    0.9996    0.0000
    0.0000    1.0000    0.0000
    0.0000    1.0000    0.0000
    0.0000    1.0000    0.0000
    0.0000    0.9981    0.0019
    0.0000    1.0000    0.0000
    0.0000    1.0000    0.0000
    0.0000    1.0000    0.0000
    0.0000    1.0000    0.0000
    0.0000    1.0000    0.0000
    0.0000    0.9998    0.0002
    0.0000    1.0000    0.0000
    0.0000    1.0000    0.0000
    0.0000    1.0000    0.0000
    0.0000    1.0000    0.0000
    0.0000    1.0000    0.0000
    0.0001    0.9999    0.0000
    0.0000    1.0000    0.0000
    0.0001    0.9999    0.0000
    0.0001    0.9999    0.0000
    0.0000    0.9999    0.0001
    0.0000    1.0000    0.0000
    0.0000    0.9997    0.0003
    0.0000    0.9999    0.0001
    0.0029    0.9968    0.0003
    0.0000    0.9997    0.0003
    0.0000    1.0000    0.0000
    0.0000    1.0000    0.0000
    0.0000    1.0000    0.0000
    0.0000    1.0000    0.0000
    0.0000    0.9999    0.0001
    0.0000    1.0000    0.0000
    0.0011    0.8049    0.1940
    0.0001    0.9999    0.0000
    0.0006    0.8946    0.1048
    0.0001    0.9991    0.0008
    0.0002    0.9992    0.0006
    0.0000    0.9999    0.0001
    0.0000    1.0000    0.0000
    0.0000    0.9954    0.0045
    0.0003    0.9985    0.0012
    0.0005    0.9743    0.0253
    0.0001    0.9107    0.0892
    0.0016    0.9079    0.0906
    0.0012    0.9934    0.0054
    0.0000    0.9990    0.0010
    0.0000    0.6795    0.3205
    0.0000    0.9999    0.0001
    0.0001    0.9867    0.0132
    0.0002    0.9990    0.0008
    0.0001    0.9953    0.0047
    0.0002    0.9981    0.0017
    0.0000    0.9983    0.0017
    0.0000    1.0000    0.0000
    0.0000    0.9999    0.0001
    0.0000    1.0000    0.0000
    0.0000    0.9997    0.0003
    0.0000    0.0001    0.9999
    0.0000    0.0017    0.9983
    0.0000    0.0001    0.9999
    0.0000    0.0000    1.0000
    0.0000    0.0001    0.9998
    0.0000    0.0003    0.9997
    0.0000    0.0000    1.0000
    0.0000    0.0000    1.0000
    0.0000    0.0000    1.0000
    0.0000    0.0000    1.0000
    0.0000    0.0001    0.9999
    0.0000    0.0003    0.9997
    0.0000    0.0002    0.9998
    0.0000    0.0000    1.0000
    0.0001    0.0094    0.9905
    0.0000    0.0000    1.0000
    0.0000    0.0000    1.0000
    0.0003    0.0003    0.9994
    0.0000    0.0000    1.0000
    0.0000    0.0002    0.9998
    0.0000    0.0000    1.0000
    0.0000    0.0000    1.0000
    0.0000    0.0001    0.9999
    0.0000    0.0000    1.0000
    0.0000    0.0000    1.0000
    0.0000    0.0000    1.0000
    0.0000    0.0006    0.9994
    0.0000    0.0003    0.9997
    0.0014    0.5985    0.4000
    0.0001    0.0140    0.9859
    0.0002    0.0170    0.9828
    0.0001    0.0087    0.9912
    0.0000    0.0000    1.0000
    0.0000    0.0000    1.0000
    0.0000    0.0001    0.9999
    0.0000    0.0000    1.0000
    0.0000    0.0001    0.9999
    0.0000    0.0000    1.0000
    0.0000    0.0000    1.0000
    0.0000    0.0000    0.9999
    0.0013    0.0128    0.9858
    0.0000    0.0000    1.0000
    0.0000    0.0000    1.0000
    0.0000    0.0000    1.0000
    0.0001    0.0001    0.9999
    0.0000    0.0000    1.0000
    0.0000    0.0000    1.0000
    0.0000    0.0000    1.0000
    0.0000    0.0001    0.9999
    0.0000    0.0000    1.0000
    0.0000    0.0000    1.0000
    0.0000    0.0000    1.0000
    0.0000    0.0000    1.0000
    0.0004    0.0083    0.9913
    0.0000    0.0000    1.0000
    0.0000    0.0000    1.0000
    0.0000    0.0000    1.0000
    0.0000    0.0000    1.0000
    0.0000    0.0001    0.9999
    0.0000    0.0000    1.0000
    0.0000    0.0003    0.9997
    0.0000    0.0043    0.9957
    0.0001    0.0015    0.9984
    0.0000    0.0005    0.9995
    0.0000    0.0001    0.9999
    0.0000    0.0003    0.9997
    0.0000    0.0006    0.9994
    0.0000    0.1452    0.8547
    0.0000    0.0013    0.9986
    0.0001    0.0067    0.9931
    0.0000    0.0000    1.0000
    0.0000    0.0001    0.9999
    0.0000    0.0001    0.9999
    0.0000    0.0005    0.9994
    0.0001    0.0010    0.9989
    0.0444    0.2557    0.6999
    0.0001    0.0006    0.9993
    0.0000    0.0012    0.9988
    0.0000    0.0000    1.0000
    0.0000    0.0000    1.0000
    0.0000    0.0000    1.0000
    0.0000    0.0000    1.0000
    0.0000    0.0002    0.9998
    0.0000    0.0006    0.9994
    0.0014    0.0486    0.9500
    0.0000    0.0001    0.9999
    0.0000    0.0001    0.9999
    0.0000    0.0001    0.9999
    0.0000    0.0001    0.9999
    0.0000    0.0000    1.0000
    0.0000    0.0019    0.9981
    0.0000    0.0002    0.9998
    0.0000    0.0000    1.0000
    0.0000    0.0000    1.0000
    0.0000    0.0000    1.0000
    0.0000    0.0003    0.9997
    0.0006    0.0279    0.9715
    0.0000    0.0008    0.9992
    0.0000    0.0000    1.0000
    0.0000    0.0001    0.9999
    0.0000    0.0000    1.0000
    0.0000    0.0000    0.9999
    0.0001    0.0034    0.9965
    0.0003    0.0919    0.9077
    0.0000    0.0000    1.0000
    0.0000    0.0000    1.0000
    0.0000    0.0000    1.0000
    0.0008    0.0007    0.9985
    0.0001    0.0002    0.9997
    0.0000    0.0003    0.9997
    0.0001    0.0005    0.9995
    0.0000    0.0000    0.9999
    0.0000    0.0000    1.0000
    0.0001    0.0008    0.9991
    0.0000    0.0000    1.0000
    0.0000    0.0000    1.0000
    0.0000    0.0004    0.9996
    0.0001    0.0001    0.9998
    0.0001    0.0001    0.9999
    0.0000    0.0017    0.9983
    0.0023    0.0001    0.9976
    0.0001    0.0000    0.9999
    0.0001    0.0000    0.9998
    0.0000    0.0000    1.0000
    0.0001    0.0017    0.9982
    0.0001    0.0001    0.9998
    0.0002    0.0001    0.9997
    0.0000    0.0004    0.9995
    0.0000    0.0000    1.0000
    0.0000    0.0002    0.9998
    0.0023    0.0009    0.9968
    0.0000    0.0000    1.0000
    0.0003    0.0001    0.9995
    0.0000    0.0028    0.9972
    0.0000    0.0004    0.9996
    0.0000    0.0000    0.9999
    0.0000    0.0001    0.9999
    0.0000    0.0001    0.9999
    0.0000    0.0000    1.0000
    0.0000    0.0000    1.0000
    0.0000    0.0000    1.0000
    0.0002    0.0013    0.9984
    0.0045    0.0195    0.9760
    0.0000    0.0000    1.0000
    0.0000    0.0000    1.0000
    0.0001    0.0001    0.9999
    0.0000    0.0002    0.9997
    0.0000    0.0001    0.9998
    0.0000    0.0000    1.0000
    0.0000    0.0003    0.9997
    0.0000    0.0001    0.9999
    0.0001    0.0001    0.9998
    0.0000    0.0001    0.9999
    0.0000    0.0000    1.0000
    0.0000    0.0000    1.0000
    0.0000    0.0000    1.0000
    0.0000    0.0002    0.9998
    0.0001    0.0000    0.9999
    0.0000    0.0000    0.9999
    0.0000    0.0001    0.9999
    0.0000    0.0000    1.0000
    0.0000    0.0010    0.9990
    0.0000    0.0000    1.0000
    0.0001    0.0000    0.9999
    0.0000    0.0000    1.0000
    0.0000    0.0000    1.0000
    0.0000    0.0001    0.9999
    0.0000    0.0000    1.0000
    0.0001    0.0022    0.9977
    0.0004    0.0007    0.9990
    0.0000    0.0003    0.9997
    0.0000    0.0000    1.0000
    0.0000    0.0000    1.0000
    0.0000    0.0000    1.0000
    0.0000    0.0000    1.0000
    0.0000    0.0002    0.9998
    0.0000    0.0000    0.9999
    0.0000    0.0001    0.9998
    0.0000    0.0000    1.0000
    0.0000    0.0000    1.0000
    0.0000    0.0000    1.0000
    0.0000    0.0001    0.9999
    0.0000    0.0000    1.0000
    0.0000    0.0000    1.0000
    0.0000    0.0001    0.9999
    0.0000    0.0000    1.0000
    0.0024    0.0161    0.9816
    0.0001    0.0001    0.9998
    0.0000    0.0000    1.0000
    0.0000    0.0001    0.9999
    0.0000    0.0001    0.9999
    0.0000    0.0000    1.0000
    0.0001    0.0008    0.9990
    0.0002    0.0150    0.9848
    0.0000    0.0001    0.9999
    0.0000    0.0000    1.0000
    0.0000    0.0000    1.0000
    0.0000    0.0000    1.0000
    0.0000    0.0000    1.0000
    0.0001    0.0002    0.9997
    0.0003    0.0046    0.9951
    0.0000    0.0034    0.9966
    0.0000    0.0000    1.0000
    0.0000    0.0000    1.0000
    0.0000    0.0002    0.9998
    0.0000    0.0001    0.9999
    0.0000    0.0001    0.9999
    0.0000    0.0000    1.0000
    0.0000    0.0000    1.0000
    0.0002    0.0010    0.9987
    0.0000    0.0000    1.0000
    0.0000    0.0000    1.0000
    0.0000    0.0003    0.9997
    0.0000    0.0019    0.9981
    0.0000    0.0013    0.9987
    0.0000    0.0003    0.9997
    0.0000    0.0000    1.0000
    0.0000    0.0000    1.0000
    0.0000    0.0000    1.0000
    0.0000    0.0001    0.9999
    0.0000    0.0006    0.9994
    0.0000    0.0007    0.9993
    0.0000    0.0025    0.9974
    0.0000    0.0000    0.9999
    0.0000    0.0000    1.0000
    0.0000    0.0000    1.0000
    0.0000    0.0000    1.0000
    0.0000    0.0000    1.0000
    0.0000    0.0000    1.0000
    0.0000    0.0000    1.0000
    0.0000    0.0000    1.0000
    0.0000    0.0000    0.9999
    0.0000    0.0000    1.0000
    0.0000    0.0001    0.9999
    0.0000    0.0000    1.0000
    0.0000    0.0000    1.0000
    0.0000    0.0001    0.9999
    0.0000    0.0003    0.9997
    0.0000    0.0003    0.9997
    0.0000    0.0000    1.0000
    0.0001    0.0021    0.9979
    0.0000    0.0004    0.9996
    0.0000    0.0012    0.9987
    0.0000    0.0005    0.9995
    0.0000    0.0003    0.9997
    0.0000    0.0000    0.9999
    0.0000    0.0001    0.9998
    0.0000    0.0000    1.0000
    0.0000    0.0000    1.0000
    0.0008    0.0033    0.9959
    0.0080    0.0002    0.9918
    0.0000    0.0001    0.9999
    0.0000    0.0000    1.0000
    0.0001    0.0000    0.9999
    0.0000    0.0002    0.9998
    0.0000    0.0000    1.0000
    0.0000    0.0000    1.0000
    0.0001    0.0003    0.9997
    0.0000    0.0001    0.9999
    0.0000    0.0000    1.0000
    0.0000    0.0001    0.9999
    0.0000    0.0029    0.9970
    0.0000    0.0012    0.9988
    0.0004    0.0001    0.9995
    0.0000    0.0001    0.9999
    0.0000    0.0000    1.0000
    0.0000    0.0000    1.0000
    0.0000    0.0001    0.9999
    0.0000    0.0001    0.9999
    0.0000    0.0000    1.0000
    0.0000    0.0001    0.9999
    0.0002    0.0137    0.9862
    0.0004    0.0035    0.9962
    0.0000    0.0001    0.9999
    0.0000    0.0001    0.9999
    0.0000    0.0005    0.9995
    0.0000    0.0000    1.0000
    0.0000    0.0002    0.9998
    0.0000    0.0001    0.9999
    0.0000    0.0000    1.0000
    0.0000    0.0000    1.0000
    0.0000    0.0000    1.0000
    0.0000    0.0015    0.9985
    0.0000    0.0000    1.0000
    0.0000    0.0000    1.0000
    0.0000    0.0001    0.9998
    0.0000    0.0007    0.9992
    0.0000    0.0016    0.9984
    0.0000    0.0001    0.9998
    0.0000    0.0002    0.9998
    0.0000    0.0000    1.0000
    0.0000    0.0001    0.9999
    0.0031    0.0015    0.9955
    0.0003    0.0001    0.9997
    0.0000    0.0000    1.0000
    0.0000    0.0001    0.9999
    0.0000    0.0037    0.9963
    0.0000    0.0001    0.9999
    0.0000    0.0006    0.9994
    0.0000    0.0001    0.9999
    0.0000    0.0001    0.9999
    0.0000    0.0000    1.0000
    0.0000    0.0010    0.9990
    0.0000    0.0003    0.9997
    0.0000    0.0000    1.0000
    0.0000    0.0000    1.0000
    0.0000    0.0000    1.0000
    0.0000    0.0000    1.0000
    0.0000    0.0000    1.0000
    0.0000    0.0004    0.9996
    0.0000    0.0000    1.0000
    0.0000    0.0000    1.0000
    0.0000    0.0002    0.9998
    0.0000    0.0002    0.9998
    0.0000    0.0000    1.0000
    0.0000    0.0000    1.0000
    0.0000    0.0000    1.0000
    0.0000    0.0000    1.0000
    0.0000    0.0000    1.0000
    0.0000    0.0000    1.0000
    0.0000    0.0001    0.9999
    0.0000    0.0000    1.0000
    0.0000    0.0001    0.9999
    0.0000    0.0000    1.0000
    0.0002    0.0030    0.9968
    0.0000    0.0003    0.9997
    0.0000    0.0002    0.9998
    0.0000    0.0000    1.0000
    0.0000    0.0000    1.0000
    0.0001    0.0005    0.9995
    0.0000    0.0000    1.0000
    0.0000    0.0001    0.9999
    0.0000    0.0000    1.0000
    0.0000    0.0000    1.0000
    0.0000    0.0000    1.0000
    0.0000    0.0000    1.0000
    0.0000    0.0000    1.0000
    0.0000    0.0000    1.0000
    0.0000    0.0000    1.0000
    0.0000    0.0000    1.0000
    0.0000    0.0000    1.0000
    0.0000    0.0000    1.0000
    0.0000    0.0000    1.0000
    0.0002    0.0061    0.9937
    0.0000    0.0000    1.0000
    0.0000    0.0000    1.0000
    0.0000    0.0000    1.0000
    0.0000    0.0000    1.0000
    0.0000    0.0001    0.9999
    0.0000    0.0000    1.0000
    0.0000    0.0000    1.0000
    0.0000    0.0000    1.0000
    0.0001    0.0022    0.9977
    0.0000    0.0000    1.0000
    0.0000    0.0001    0.9999
    0.0000    0.0000    1.0000
    0.0000    0.0000    1.0000
    0.0000    0.0000    1.0000
    0.0000    0.0038    0.9962
    0.0000    0.0003    0.9997
    0.0000    0.0000    1.0000
    0.0001    0.0002    0.9997
    0.0002    0.0001    0.9996
    0.0022    0.0002    0.9976
    0.0922    0.5641    0.3438
    0.2172    0.5447    0.2381
    0.0000    0.0001    0.9999
    0.0001    0.0002    0.9997
    0.0000    0.0004    0.9996
    0.0007    0.0036    0.9957
    0.0001    0.0004    0.9995
    0.0001    0.0000    0.9999
    0.0000    0.0001    0.9999
    0.0001    0.0002    0.9997
    0.0000    0.0000    1.0000
    0.0000    0.0000    0.9999
    0.0003    0.0001    0.9996
    0.0000    0.0000    0.9999
    0.0019    0.0099    0.9882
    0.0002    0.0028    0.9970
    0.0006    0.9720    0.0273
    0.0000    0.0001    0.9999
    0.0000    0.0000    1.0000
    0.0000    0.0001    0.9999
    0.0000    0.0000    0.9999
    0.0000    0.0000    0.9999
    0.0006    0.0005    0.9989
    0.0031    0.0003    0.9966
    0.0000    0.0000    1.0000
    0.0016    0.0013    0.9970
    0.3301    0.0896    0.5802
    0.0108    0.2142    0.7750
    0.0004    0.9534    0.0463
    0.0008    0.0002    0.9990
    0.0000    0.0000    1.0000
    0.0000    0.0000    1.0000
    0.0001    0.0000    0.9999
    0.0851    0.2180    0.6969
    0.0003    0.0001    0.9996
    0.0000    0.0000    0.9999
    0.0005    0.0002    0.9993
    0.0000    0.0001    0.9999
    0.0011    0.0001    0.9988
    0.0000    0.0000    1.0000
    0.0032    0.0025    0.9943
    0.0000    0.0001    0.9999
    0.0001    0.0076    0.9923
    0.0000    0.0000    0.9999
    0.0000    0.0001    0.9999
    0.0000    0.0000    1.0000
    0.0003    0.0002    0.9995
    0.0000    0.0002    0.9998
    0.0003    0.0005    0.9992
    0.0000    0.0002    0.9998
    0.0000    0.0002    0.9998
    0.0059    0.1718    0.8224
    0.0011    0.0004    0.9985
    0.0000    0.0000    1.0000
    0.0001    0.0000    0.9999
    0.0000    0.0001    0.9999
    0.0001    0.0001    0.9999
    0.0000    0.0000    1.0000
    0.0000    0.0001    0.9999
    0.0000    0.0001    0.9999
    0.0000    0.0001    0.9999
    0.0000    0.0000    1.0000
    0.0042    0.0010    0.9948
    0.0002    0.0001    0.9998
    0.0002    0.0005    0.9993
    0.0000    0.0001    0.9999
    0.0000    0.0000    0.9999
    0.0001    0.0010    0.9990
    0.0682    0.1741    0.7577
    0.0000    0.0021    0.9979
    0.0000    0.0001    0.9999
    0.0009    0.0002    0.9989
    0.0000    0.0004    0.9996
    0.0000    0.0001    0.9999
    0.0029    0.0256    0.9716
    0.0000    0.0001    0.9999
    0.0006    0.0004    0.9990
    0.0093    0.1618    0.8289
    0.0006    0.0001    0.9994
    0.0864    0.0035    0.9102
    0.0118    0.0014    0.9867
    0.0006    0.0006    0.9987
    0.0001    0.0006    0.9993
    0.0000    0.0006    0.9994
    0.0007    0.0049    0.9944
    0.0000    0.0000    1.0000
    0.0000    0.0000    1.0000
    0.0004    0.0208    0.9787
    0.0000    0.0001    0.9999
    0.0000    0.0000    1.0000
    0.0004    0.0002    0.9994
    0.0001    0.0002    0.9998
    0.0001    0.0002    0.9997
    0.0003    0.0003    0.9995
    0.0010    0.0007    0.9982
    0.0005    0.0004    0.9991
    0.0108    0.0007    0.9885
    0.0000    0.0001    0.9999
    0.0161    0.0254    0.9585
    0.0563    0.3212    0.6224
    0.7636    0.0053    0.2311
    0.0000    0.0000    1.0000
    0.0000    0.0000    0.9999
    0.0001    0.0003    0.9996
    0.0000    0.0000    1.0000
    0.0000    0.0001    0.9999
    0.0007    0.0002    0.9990
    0.0000    0.0002    0.9998
    0.0000    0.0000    1.0000
    0.0028    0.0161    0.9810
    0.0193    0.0246    0.9562
    0.0003    0.0033    0.9964
    0.0753    0.0005    0.9242
    0.0000    0.0000    1.0000
    0.0000    0.0002    0.9998
    0.0000    0.0000    1.0000
    0.0000    0.0001    0.9999
    0.0000    0.0000    1.0000
    0.0000    0.0000    0.9999
    0.0001    0.0019    0.9981
    0.0001    0.0024    0.9975
    0.0008    0.0029    0.9964
    0.2080    0.0187    0.7732
    0.0087    0.0002    0.9911
    0.0000    0.0000    0.9999
    0.0000    0.0000    1.0000
    0.0000    0.0001    0.9998
    0.0000    0.0000    1.0000
    0.0000    0.0002    0.9998
    0.0000    0.0003    0.9997
    0.0006    0.0001    0.9993
    0.0000    0.0000    0.9999
    0.0000    0.0001    0.9999
    0.0000    0.0001    0.9998
    0.0000    0.0001    0.9999
    0.0000    0.0001    0.9999
    0.0001    0.0001    0.9999
    0.0000    0.0000    1.0000
    0.0007    0.0003    0.9991
    0.0000    0.0000    1.0000
    0.0000    0.0000    1.0000
    0.0006    0.0078    0.9916
    0.3777    0.0031    0.6193
    0.0000    0.0001    0.9999
    0.0006    0.0001    0.9993
    0.0000    0.0000    1.0000
    0.0000    0.0001    0.9999
    0.0000    0.0000    1.0000
    0.0000    0.0000    1.0000
    0.0000    0.0001    0.9999
    0.0006    0.0002    0.9992
    0.0019    0.0001    0.9980
    0.0000    0.0000    1.0000
    0.0002    0.0001    0.9997
    0.0000    0.0003    0.9997
    0.0000    0.0001    0.9999
    0.0000    0.0002    0.9998
    0.0000    0.0002    0.9998
    0.0000    0.0000    1.0000
    0.0000    0.0000    1.0000
    0.0000    0.0000    1.0000
    0.0000    0.0001    0.9999
    0.0000    0.0001    0.9999
    0.0009    0.0001    0.9990
    0.0002    0.0000    0.9998
    0.0000    0.0000    1.0000
    0.0000    0.0000    0.9999
    0.0000    0.0000    1.0000
    0.0000    0.0000    1.0000
    0.0000    0.0000    1.0000
    0.0000    0.0000    1.0000
    0.0000    0.0000    1.0000
    0.0000    0.0000    1.0000
    0.0000    0.0097    0.9903
    0.0000    0.0000    1.0000
    0.0000    0.0001    0.9998
    0.0000    0.0000    1.0000
    0.0023    0.0004    0.9973
    0.0000    0.0001    0.9999
    0.0000    0.0001    0.9999
    0.0000    0.0000    1.0000
    0.0000    0.0001    0.9999
    0.0001    0.0001    0.9997
    0.0000    0.0001    0.9999
    0.0004    0.0004    0.9992
    0.0001    0.0005    0.9994
    0.0000    0.0000    1.0000
    0.0003    0.0005    0.9991
    0.0000    0.0001    0.9999
    0.0001    0.0015    0.9984
    0.0000    0.0022    0.9977
    0.0000    0.0001    0.9998
    0.0000    0.0000    1.0000
    0.0000    0.0000    1.0000
    0.0000    0.0000    1.0000
    0.0000    0.0000    1.0000
    0.0000    0.0001    0.9999
    0.0000    0.0010    0.9990
    0.0000    0.0001    0.9999
    0.0007    0.0002    0.9991
    0.0001    0.0001    0.9998
    0.0003    0.0008    0.9989
    0.0000    0.0001    0.9999
    0.0001    0.0012    0.9988
    0.0000    0.0000    1.0000
    0.0000    0.0000    1.0000
    0.0000    0.0000    1.0000
    0.0000    0.0011    0.9989
    0.0001    0.0003    0.9996
    0.0000    0.0000    1.0000
    0.0000    0.0000    1.0000
    0.0035    0.0049    0.9916
    0.0000    0.0010    0.9990
    0.0000    0.0001    0.9999
    0.0000    0.0001    0.9999
    0.0000    0.0000    0.9999
    0.0001    0.0001    0.9998
    0.0006    0.0001    0.9993
    0.0003    0.0004    0.9993
    0.0000    0.0001    0.9999
    0.0082    0.0011    0.9906
    0.0000    0.0000    1.0000
    0.0000    0.0002    0.9998
    0.0001    0.0001    0.9998
    0.0001    0.0001    0.9999
    0.0000    0.0004    0.9996
    0.0000    0.0000    1.0000
    0.0000    0.0000    1.0000
    0.0000    0.0000    1.0000
    0.0006    0.0010    0.9984
    0.0000    0.0000    1.0000
    0.0047    0.0385    0.9569
    0.0008    0.0019    0.9973
    0.0015    0.0674    0.9311
    0.0010    0.0031    0.9958
    0.0000    0.0000    1.0000
    0.0000    0.0000    1.0000
    0.0000    0.0003    0.9997
    0.0000    0.0010    0.9990
    0.0046    0.0172    0.9782
    0.0000    0.0001    0.9999
    0.0022    0.0177    0.9800
    0.0000    0.0000    1.0000
    0.0000    0.0000    1.0000
    0.0000    0.0000    0.9999
    0.0001    0.0038    0.9961
    0.0178    0.5015    0.4807
    0.0000    0.0005    0.9995
    0.0000    0.0001    0.9999
    0.0000    0.0005    0.9995
    0.0000    0.0001    0.9999
    0.0000    0.0001    0.9999
    0.0000    0.0000    1.0000
    0.0000    0.0006    0.9994
    0.0000    0.0005    0.9995
    0.0000    0.0020    0.9980
    0.0000    0.0000    1.0000
    0.0016    0.0039    0.9944
    0.0000    0.0002    0.9998
    0.0000    0.0000    1.0000
    0.0000    0.0000    0.9999
    0.0004    0.0369    0.9627
    0.0021    0.0015    0.9964
    0.0000    0.0001    0.9999
    0.0000    0.0000    1.0000
    0.0000    0.0000    1.0000
    0.0000    0.0000    1.0000
    0.0000    0.0000    1.0000
    0.0000    0.0000    1.0000
    0.0000    0.0002    0.9998
    0.0000    0.0000    1.0000
    0.0000    0.0000    1.0000
    0.0000    0.0000    1.0000
    0.0000    0.0002    0.9998
    0.0000    0.0001    0.9999
    0.0000    0.0002    0.9998
    0.0000    0.0001    0.9998
    0.0000    0.0000    1.0000
    0.0000    0.0000    1.0000
    0.0000    0.0000    1.0000
    0.0000    0.0001    0.9999
    0.0000    0.0000    1.0000
    0.0000    0.0000    1.0000
    0.0000    0.0001    0.9999
    0.0000    0.0000    1.0000
    0.0000    0.0000    1.0000
    0.0000    0.0000    1.0000
    0.0000    0.0000    1.0000
    0.0000    0.0000    1.0000
    0.0000    0.0000    1.0000
    0.0000    0.0002    0.9998
    0.0000    0.0000    1.0000
    0.0000    0.0000    1.0000
    0.0000    0.0000    1.0000
    0.0000    0.0000    1.0000
    0.0000    0.0001    0.9998
    0.0000    0.0000    1.0000
    0.0000    0.0000    1.0000
    0.0000    0.0000    1.0000
    0.0000    0.0000    1.0000
    0.0000    0.0000    1.0000
    0.0000    0.0000    1.0000
    0.0000    0.0000    1.0000
    0.0000    0.0000    1.0000
    0.0000    0.0000    1.0000
    0.0000    0.0000    1.0000
    0.0000    0.0000    1.0000
    0.0000    0.0002    0.9998
    0.0000    0.0002    0.9998
    0.0000    0.0000    1.0000
    0.0000    0.0000    1.0000
    0.0000    0.0000    1.0000
    0.0000    0.0000    0.9999
    0.0000    0.0000    1.0000
    0.0000    0.0008    0.9992
    0.0000    0.0002    0.9998
    0.0000    0.0000    1.0000
    0.0000    0.0000    1.0000
    0.0000    0.0000    1.0000
    0.0001    0.0004    0.9995
    0.0000    0.0000    1.0000
    0.0000    0.0000    1.0000
    0.0000    0.0000    1.0000
    0.0000    0.0001    0.9999
    0.0000    0.0000    1.0000
    0.0000    0.0000    1.0000
    0.0001    0.0024    0.9975
    0.0000    0.0000    1.0000
    0.0000    0.0000    1.0000
    0.0000    0.0000    1.0000
    0.0000    0.0000    1.0000
    0.0000    0.0000    1.0000
    0.0000    0.0002    0.9998
    0.0000    0.0005    0.9995
    0.0000    0.0000    1.0000
    0.0000    0.0000    0.9999
    0.0000    0.0000    1.0000
    0.0000    0.0002    0.9998
    0.0000    0.0002    0.9998
    0.0000    0.0000    1.0000
    0.0000    0.0001    0.9998
    0.0000    0.0000    1.0000
    0.0000    0.0015    0.9985
    0.0000    0.0000    1.0000
    0.0000    0.0000    1.0000
    0.0000    0.0000    0.9999
    0.0000    0.0000    1.0000
    0.0000    0.0001    0.9999
    0.0000    0.0004    0.9996
    0.0000    0.0000    1.0000
    0.0000    0.0000    1.0000
    0.0000    0.0000    1.0000
    0.0000    0.0001    0.9999
    0.0000    0.0000    1.0000
    0.0000    0.0000    1.0000
    0.0001    0.0003    0.9996
    0.0000    0.0005    0.9995
    0.0000    0.0002    0.9998
    0.0000    0.0000    1.0000
    0.0000    0.0000    1.0000
    0.0000    0.0000    1.0000
    0.0000    0.0000    1.0000
    0.0000    0.0002    0.9998
    0.0000    0.0001    0.9999
    0.0000    0.0001    0.9999
    0.0000    0.0002    0.9998
    0.0000    0.0000    1.0000
    0.0000    0.0000    1.0000
    0.0000    0.0000    1.0000
    0.0000    0.0000    1.0000
    0.0000    0.0000    1.0000
    0.0004    0.0430    0.9567
    0.0000    0.0010    0.9990
    0.0000    0.0014    0.9986
    0.0000    0.0001    0.9999
    0.0000    0.0000    1.0000
    0.0000    0.0001    0.9999
    0.0000    0.0001    0.9999
    0.0000    0.0005    0.9995
    0.0000    0.0002    0.9998
    0.0000    0.0001    0.9999
    0.0000    0.0002    0.9998
    0.0000    0.0000    1.0000
    0.0000    0.0000    1.0000
    0.0000    0.0001    0.9999
    0.0000    0.0001    0.9999
    0.0000    0.0000    1.0000
    0.0000    0.0000    1.0000
    0.0000    0.0000    1.0000
    0.0000    0.0005    0.9995
    0.0000    0.0000    1.0000
    0.0001    0.0011    0.9988
    0.0000    0.0000    1.0000
    0.0000    0.0001    0.9998
    0.0000    0.0002    0.9998
    0.0000    0.0000    0.9999
    0.0000    0.0000    1.0000
    0.0000    0.0001    0.9999
    0.0046    0.0138    0.9816
    0.0000    0.0001    0.9999
    0.0000    0.0001    0.9999
    0.0000    0.0002    0.9998
    0.0000    0.0001    0.9999
    0.0000    0.0000    1.0000
    0.0000    0.0000    1.0000
    0.0000    0.0000    1.0000
    0.0000    0.0000    1.0000
    0.0002    0.0003    0.9996
    0.0005    0.0126    0.9869
    0.0000    0.0000    1.0000
    0.0000    0.0001    0.9999
    0.0000    0.0001    0.9999
    0.0000    0.0006    0.9994
    0.0000    0.0002    0.9998
    0.0000    0.0005    0.9995
    0.0000    0.0000    1.0000
    0.0000    0.0000    1.0000
    0.0000    0.0003    0.9997
    0.0000    0.0002    0.9997
    0.0000    0.0000    1.0000
    0.0000    0.0065    0.9935
    0.0000    0.0205    0.9795
    0.0000    0.0003    0.9997
    0.0000    0.0001    0.9998
    0.0000    0.0000    0.9999
    0.0000    0.0000    1.0000
    0.0000    0.0001    0.9999
    0.0000    0.0001    0.9999
    0.0000    0.0000    1.0000
    0.0000    0.0001    0.9999
    0.0000    0.0000    1.0000
    0.0000    0.0628    0.9372
    0.0000    0.0000    1.0000
    0.0000    0.0002    0.9998
    0.0000    0.0023    0.9977
    0.0000    0.0001    0.9999
    0.0000    0.0000    1.0000
    0.0000    0.0000    1.0000
    0.0000    0.0000    1.0000
    0.0000    0.0000    1.0000
    0.0000    0.0002    0.9998
    0.0000    0.0000    1.0000
    0.0000    0.0000    1.0000
    0.0000    0.0000    1.0000
    0.0000    0.0000    1.0000
    0.0000    0.0002    0.9998
    0.0000    0.0000    1.0000
    0.0000    0.0001    0.9999
    0.0000    0.0003    0.9997
    0.0000    0.0001    0.9999
    0.0000    0.0000    1.0000
    0.0000    0.0001    0.9999
    0.0000    0.0000    1.0000
    0.0000    0.0000    1.0000
    0.0000    0.0000    1.0000
    0.0000    0.0000    1.0000
    0.0000    0.0001    0.9999
    0.0000    0.0000    1.0000
    0.0000    0.0000    1.0000
    0.0000    0.0000    1.0000
    0.0006    0.0024    0.9970
    0.0000    0.0001    0.9999
    0.0000    0.0000    1.0000
    0.0000    0.0000    1.0000
    0.0000    0.0000    1.0000
    0.0000    0.0001    0.9999
    0.0000    0.0002    0.9998
    0.0000    0.0000    1.0000
    0.0000    0.0001    0.9999
    0.0000    0.0000    1.0000
    0.0000    0.0003    0.9997
    0.0000    0.0002    0.9998
    0.0000    0.0000    1.0000
    0.0000    0.0000    1.0000
    0.0000    0.0000    0.9999
    0.0000    0.0000    1.0000
    0.0000    0.0000    1.0000
    0.0000    0.0000    1.0000
    0.0000    0.0000    1.0000
    0.0000    0.0000    1.0000
    0.0000    0.0000    1.0000
    0.0000    0.0000    1.0000
    0.0000    0.0000    1.0000
    0.0000    0.0001    0.9999
    0.0000    0.0007    0.9993
    0.0000    0.0000    1.0000
    0.0000    0.0000    1.0000
    0.0000    0.0000    1.0000
    0.0000    0.0000    1.0000
    0.0000    0.0000    1.0000
    0.0000    0.0000    1.0000
    0.0000    0.0000    1.0000
    0.0000    0.0000    1.0000
    0.0000    0.0000    1.0000
    0.0000    0.0000    1.0000
    0.0000    0.0002    0.9998
    0.0000    0.0000    1.0000
    0.0000    0.0000    1.0000
    0.0000    0.0000    1.0000
    0.0000    0.0000    1.0000
    0.0000    0.0001    0.9999
    0.0000    0.0000    1.0000
    0.0000    0.0000    1.0000
    0.0000    0.0000    1.0000
    0.0000    0.0013    0.9987
    0.0000    0.0000    1.0000
    0.0000    0.0001    0.9999
    0.0000    0.0000    1.0000
    0.0000    0.0001    0.9999
    0.0000    0.0000    1.0000
    0.0000    0.0000    1.0000
    0.0000    0.0000    1.0000
    0.0000    0.0000    1.0000
    0.0000    0.0000    1.0000
    0.0000    0.0000    1.0000
    0.0000    0.0000    1.0000
    0.0000    0.0000    1.0000
    0.0000    0.0000    1.0000
    0.0000    0.0000    1.0000
    0.0000    0.0000    1.0000
    0.0000    0.0000    1.0000
    0.0000    0.0000    1.0000
    0.0000    0.0002    0.9998
    0.0000    0.0000    1.0000
    0.0002    0.1821    0.8177
    0.0000    0.0007    0.9993
    0.0000    0.0000    1.0000
    0.0000    0.0000    1.0000
    0.0000    0.0000    1.0000
    0.0000    0.0001    0.9999
    0.0000    0.0001    0.9999
    0.0000    0.0001    0.9999
    0.0000    0.0001    0.9999
    0.0000    0.0001    0.9999
    0.0000    0.0000    1.0000
    0.0002    0.0025    0.9973
    0.0000    0.0000    1.0000
    0.0000    0.0000    1.0000
    0.0000    0.0000    1.0000
    0.0000    0.0000    1.0000
    0.0000    0.0002    0.9998
    0.0000    0.0000    1.0000
    0.0000    0.0007    0.9993
    0.0000    0.0001    0.9999
    0.0000    0.0000    1.0000
    0.0000    0.0005    0.9995
    0.0000    0.0000    0.9999
    0.0000    0.0007    0.9993
    0.0000    0.0001    0.9999
    0.0000    0.0002    0.9998
    0.0000    0.0008    0.9991
    0.0000    0.0000    1.0000
    0.0000    0.0000    1.0000
    0.0000    0.0000    1.0000
    0.0000    0.0001    0.9999
    0.0000    0.0000    1.0000
    0.0012    0.0440    0.9548
    0.0001    0.0001    0.9998
    0.0000    0.0000    1.0000
    0.0000    0.0000    1.0000
    0.0000    0.0000    1.0000
    0.0000    0.0000    1.0000
    0.0000    0.0005    0.9995
    0.0000    0.0001    0.9999
    0.0000    0.0000    1.0000
    0.0000    0.0001    0.9999
    0.0000    0.0001    0.9999
    0.0000    0.0000    1.0000
    0.0000    0.0004    0.9996
    0.0000    0.0000    0.9999
    0.0000    0.0000    1.0000
    0.0001    0.0002    0.9998
    0.0000    0.0002    0.9998
    0.0000    0.0001    0.9999
    0.0000    0.0000    0.9999
    0.0000    0.0000    1.0000
    0.0000    0.0004    0.9996
    0.0000    0.0000    1.0000
    0.0000    0.0001    0.9999
    0.0000    0.0000    1.0000
    0.0000    0.0003    0.9997
    0.0000    0.0000    1.0000
    0.0000    0.0000    1.0000
    0.0000    0.0000    1.0000
    0.0002    0.0024    0.9973
    0.0000    0.0009    0.9990
    0.0000    0.0000    1.0000
    0.0000    0.0000    1.0000
    0.0000    0.0000    1.0000
    0.0000    0.0000    1.0000
    0.0003    0.0004    0.9992
    0.0001    0.0001    0.9998
    0.0000    0.0000    1.0000
    0.0000    0.0000    1.0000
    0.0005    0.0104    0.9891
    0.0000    0.0000    1.0000
    0.0000    0.0000    1.0000
    0.0000    0.0000    1.0000
    0.0000    0.0000    1.0000
    0.0000    0.0000    1.0000
    0.0000    0.0001    0.9999
    0.0000    0.0000    1.0000
    0.0000    0.0000    1.0000
    0.0000    0.0001    0.9999
    0.0000    0.0004    0.9996
    0.0000    0.0000    1.0000
    0.0001    0.0001    0.9998
    0.0001    0.0016    0.9983
    0.0000    0.0000    1.0000
    0.0000    0.0001    0.9999
    0.0000    0.0000    1.0000
    0.0000    0.0000    1.0000
    0.0001    0.0000    0.9999
    0.0000    0.0000    1.0000
    0.0001    0.0022    0.9977
    0.0000    0.0001    0.9999
    0.0001    0.0003    0.9995
    0.0000    0.0001    0.9999
    0.0000    0.0006    0.9993
    0.0000    0.0000    1.0000
    0.0000    0.0030    0.9970
    0.0000    0.0006    0.9993
    0.0000    0.0008    0.9992
    0.0000    0.0001    0.9999
    0.0000    0.0002    0.9998
    0.0000    0.0000    1.0000
    0.0000    0.0000    1.0000
    0.0000    0.0006    0.9994
    0.0003    0.0006    0.9991
    0.0002    0.0003    0.9995
    0.0000    0.0000    1.0000
    0.0000    0.0000    1.0000
    0.0000    0.0000    1.0000
    0.0001    0.0015    0.9984
    0.0001    0.0015    0.9984
    0.0000    0.0000    1.0000
    0.0000    0.0001    0.9999
    0.0000    0.0000    1.0000
    0.0000    0.0009    0.9991
    0.0001    0.0006    0.9994
    0.0000    0.0002    0.9998
    0.0000    0.0022    0.9977
    0.0000    0.0004    0.9996
    0.0001    0.0029    0.9970
    0.0000    0.0001    0.9999
    0.0000    0.0000    1.0000
    0.0000    0.0001    0.9999
    0.0000    0.0001    0.9999
    0.0000    0.0000    1.0000
    0.0000    0.0000    1.0000
    0.0000    0.0000    1.0000
    0.0000    0.0010    0.9990
    0.0001    0.0001    0.9998
    0.0000    0.0002    0.9998
    0.0000    0.0001    0.9999
    0.0000    0.0001    0.9999
    0.0000    0.0003    0.9997
    0.0000    0.0009    0.9991
    0.0000    0.0000    0.9999
    0.0000    0.0000    1.0000
    0.0000    0.0004    0.9996
    0.0000    0.0000    1.0000
    0.0000    0.0001    0.9999
    0.0000    0.0002    0.9998
    0.0001    0.0223    0.9776
    0.0000    0.0014    0.9986
    0.0000    0.0000    1.0000
    0.0000    0.0000    1.0000
    0.0000    0.0000    1.0000
    0.0000    0.0001    0.9999
    0.0000    0.0000    1.0000
    0.0000    0.0000    1.0000
    0.0000    0.0026    0.9973
    0.0000    0.0000    1.0000
    0.0000    0.0000    1.0000
    0.0000    0.0001    0.9999
    0.0000    0.0001    0.9999
    0.0000    0.0101    0.9899
    0.0000    0.0001    0.9999
    0.0000    0.0000    1.0000
    0.0001    0.0004    0.9996
    0.0000    0.0000    1.0000
    0.0000    0.0000    1.0000
    0.0002    0.0012    0.9986
    0.0001    0.0001    0.9998
    0.0000    0.0002    0.9998
    0.0000    0.0000    1.0000
    0.0000    0.0001    0.9999
    0.0000    0.0006    0.9994
    0.0012    0.0131    0.9857
    0.0000    0.0033    0.9967
    0.0001    0.0000    0.9999
    0.0003    0.0129    0.9868
    0.0000    0.0000    1.0000
    0.0001    0.0008    0.9991
    0.0000    0.0001    0.9998
    0.0000    0.0001    0.9999
    0.0000    0.0000    1.0000
    0.0000    0.0000    1.0000
    0.0000    0.0002    0.9997
    0.0000    0.0000    1.0000
    0.0000    0.0000    1.0000
    0.0000    0.0000    1.0000
    0.0000    0.0000    1.0000
    0.0000    0.0000    1.0000
    0.0000    0.0000    1.0000
    0.0000    0.0000    1.0000
    0.0004    0.0001    0.9994
    0.0000    0.0000    1.0000
    0.0003    0.0047    0.9950
    0.0000    0.0001    0.9999
    0.0000    0.0000    1.0000
    0.0000    0.0001    0.9999
    0.0000    0.0000    1.0000
    0.0000    0.0001    0.9999
    0.0000    0.0001    0.9999
    0.0000    0.0009    0.9990
    0.0004    0.0009    0.9987
    0.0000    0.0000    1.0000
    0.0001    0.0002    0.9997
    0.0009    0.0020    0.9971
    0.0000    0.0025    0.9975
    0.0001    0.0021    0.9978
    0.0000    0.0005    0.9995
    0.0000    0.0000    1.0000
    0.0000    0.0000    1.0000
    0.0002    0.0002    0.9996
    0.0000    0.0007    0.9993
    0.0000    0.0000    0.9999
    0.0000    0.0000    0.9999
    0.0001    0.0041    0.9959
    0.0000    0.0001    0.9999
    0.0000    0.0000    1.0000
    0.0001    0.0015    0.9984
    0.0000    0.0001    0.9999
    0.0000    0.0001    0.9999
    0.0000    0.0001    0.9999
    0.0272    0.0205    0.9523
    0.0000    0.0001    0.9999
    0.0001    0.0000    0.9999
    0.0000    0.0003    0.9997
    0.0001    0.0012    0.9988
    0.0000    0.0000    1.0000
    0.0001    0.0006    0.9993
    0.0002    0.0001    0.9997
    0.0003    0.0076    0.9921
    0.0000    0.0002    0.9998
    0.0001    0.0000    0.9999
    0.0001    0.0000    0.9999
    0.0012    0.0197    0.9791
    0.0035    0.0009    0.9956
    0.0000    0.0011    0.9988
    0.0001    0.0001    0.9998
    0.0002    0.0001    0.9997
    0.0000    0.0000    1.0000
    0.0001    0.0001    0.9997
    0.0000    0.0000    1.0000
    0.0000    0.0000    1.0000
    0.0000    0.0000    0.9999
    0.0000    0.0001    0.9998
    0.0000    0.0001    0.9999
    0.0001    0.0007    0.9992
    0.0001    0.0025    0.9974
    0.0000    0.0000    1.0000
    0.0000    0.0000    1.0000
    0.0000    0.0000    1.0000
    0.0001    0.0001    0.9998
    0.0021    0.0001    0.9978
    0.0012    0.0014    0.9974
    0.0000    0.0001    0.9999
    0.0002    0.0125    0.9873
    0.0000    0.0000    1.0000
    0.0003    0.0002    0.9996
    0.0001    0.0001    0.9998
    0.0000    0.0000    1.0000
    0.0000    0.0000    0.9999
    0.0001    0.0000    0.9999
    0.0063    0.0088    0.9849
    0.0002    0.0027    0.9971
    0.0001    0.0000    0.9999
    0.0000    0.0000    0.9999
    0.0000    0.0000    1.0000
    0.0001    0.0002    0.9998
    0.0001    0.0000    0.9999
    0.0007    0.0002    0.9991
    0.0002    0.0002    0.9996
    0.0000    0.0001    0.9999
    0.0001    0.0000    0.9999
    0.0000    0.0000    1.0000
    0.0000    0.0003    0.9997
    0.0001    0.0000    0.9999
    0.0001    0.0000    0.9999
    0.0134    0.0003    0.9863
    0.0000    0.0000    1.0000
    0.0029    0.0066    0.9905
    0.0005    0.0029    0.9967
    0.0002    0.0000    0.9998
    0.0003    0.0002    0.9996
    0.0000    0.0000    0.9999
    0.0001    0.0001    0.9999
    0.0019    0.0345    0.9636
    0.0002    0.0011    0.9988
    0.0006    0.0026    0.9968
    0.0000    0.0001    0.9999
    0.0000    0.0025    0.9975
    0.0001    0.0001    0.9999
    0.0001    0.0095    0.9904
    0.0001    0.0012    0.9986
    0.0000    0.0001    0.9999
    0.0000    0.0004    0.9996
    0.0000    0.0000    1.0000
    0.0000    0.0004    0.9996
    0.0000    0.0018    0.9982
    0.0004    0.0014    0.9982
    0.0000    0.0000    1.0000
    0.0004    0.0003    0.9993
    0.0035    0.0898    0.9067
    0.0000    0.0002    0.9997
    0.0000    0.0002    0.9998
    0.0001    0.0003    0.9997
    0.0000    0.0000    1.0000
    0.0000    0.0000    0.9999
    0.0000    0.0000    1.0000
    0.0000    0.0017    0.9983
    0.0000    0.0011    0.9989
    0.0000    0.0002    0.9998
    0.0001    0.0004    0.9995
    0.0001    0.0066    0.9933
    0.0000    0.0001    0.9998
    0.0000    0.0001    0.9999
    0.0000    0.0000    1.0000
    0.0000    0.0009    0.9991
    0.0000    0.0001    0.9999
    0.0000    0.0001    0.9999
    0.0002    0.0395    0.9602
    0.0000    0.0000    0.9999
    0.0000    0.0000    1.0000
    0.0000    0.0015    0.9985
    0.0000    0.0000    1.0000
    0.0000    0.0001    0.9999
    0.0000    0.0000    1.0000
    0.0000    0.0006    0.9994
    0.0000    0.0000    1.0000
    0.0000    0.0000    1.0000
    0.0000    0.0001    0.9999
    0.0000    0.0000    1.0000
    0.0000    0.0000    1.0000
    0.0000    0.0001    0.9999
    0.0000    0.0000    1.0000
    0.0000    0.0002    0.9998
    0.0000    0.0000    0.9999
    0.0000    0.0002    0.9998
    0.0001    0.0001    0.9999
    0.0000    0.0012    0.9987
    0.0000    0.0001    0.9999
    0.0000    0.0000    1.0000
    0.0000    0.0004    0.9996
    0.0000    0.0000    1.0000
    0.0000    0.0000    1.0000
    0.0000    0.0001    0.9999
    0.0000    0.0000    1.0000
    0.0000    0.0000    1.0000
    0.0000    0.0000    1.0000
    0.0000    0.0000    1.0000
    0.0000    0.0000    1.0000
    0.0000    0.0001    0.9999
    0.0001    0.0002    0.9997
    0.0000    0.0001    0.9999
    0.0000    0.0002    0.9998
    0.0000    0.0001    0.9999
    0.0000    0.0001    0.9999
    0.0000    0.0000    1.0000
    0.0000    0.0001    0.9999
    0.0000    0.0000    1.0000
    0.0000    0.0000    1.0000
    0.0000    0.0002    0.9998
    0.0000    0.0001    0.9999
    0.0002    0.0001    0.9997
    0.0000    0.0000    0.9999
    0.0000    0.0000    1.0000
    0.0000    0.0000    1.0000
    0.0000    0.0000    1.0000
    0.0000    0.0001    0.9999
    0.0000    0.0000    1.0000
    0.0000    0.0000    1.0000
    0.0000    0.0000    1.0000
    0.0000    0.0000    1.0000
    0.0000    0.0000    0.9999
    0.0000    0.0000    1.0000
    0.0001    0.0003    0.9996
    0.0000    0.0000    1.0000
    0.0001    0.0017    0.9982
    0.0000    0.0000    1.0000
    0.0000    0.0001    0.9999
    0.0000    0.0000    1.0000
    0.0000    0.0000    1.0000
    0.0017    0.0004    0.9979
    0.0000    0.0002    0.9998
    0.0000    0.0000    1.0000
    0.0000    0.0000    0.9999
    0.0000    0.0000    1.0000
    0.0000    0.0001    0.9999
    0.0000    0.0000    1.0000
    0.0000    0.0000    1.0000
    0.0000    0.0001    0.9999
    0.0000    0.0001    0.9999
    0.0010    0.0003    0.9987
    0.0000    0.0001    0.9999
    0.0000    0.0000    1.0000
    0.0000    0.0000    1.0000
    0.0001    0.0002    0.9997
    0.0001    0.0001    0.9998
    0.0023    0.0036    0.9942
    0.0000    0.0000    1.0000
    0.0000    0.0000    1.0000
    0.0000    0.0000    1.0000
    0.0006    0.0063    0.9931
    0.0007    0.1161    0.8832
    0.0001    0.0001    0.9998
    0.0000    0.0001    0.9999
    0.0000    0.0000    1.0000
    0.0025    0.0039    0.9936
    0.0001    0.0016    0.9984
    0.0000    0.0000    1.0000
    0.0000    0.0000    1.0000
    0.0000    0.0002    0.9998
    0.0000    0.0000    1.0000
    0.0000    0.0000    1.0000
    0.0000    0.0003    0.9997
    0.0000    0.0046    0.9953
    0.0000    0.0018    0.9982
    0.0000    0.0000    1.0000
    0.0001    0.0000    0.9999
    0.0001    0.0002    0.9998
    0.0000    0.0000    1.0000
    0.0000    0.0000    1.0000
    0.0000    0.0001    0.9999
    0.0000    0.0000    1.0000
    0.0000    0.0000    0.9999
    0.0000    0.0002    0.9997
    0.0000    0.0001    0.9999
    0.0000    0.0001    0.9999
    0.0000    0.0000    0.9999
    0.0000    0.0000    0.9999
    0.0000    0.0000    1.0000
    0.0000    0.0000    1.0000
    0.0000    0.0000    1.0000
    0.0000    0.0078    0.9922
    0.0000    0.0001    0.9998
    0.0000    0.0012    0.9988
    0.0000    0.0001    0.9999
    0.0000    0.0000    1.0000
    0.0001    0.0001    0.9999
    0.0000    0.0002    0.9998
    0.0000    0.0000    1.0000
    0.0000    0.0001    0.9999
    0.0000    0.0000    1.0000
    0.0000    0.0000    1.0000
    0.0000    0.0000    1.0000
    0.0000    0.0000    1.0000
    0.0000    0.0000    0.9999
    0.0003    0.0004    0.9993
    0.0005    0.0006    0.9989
    0.0000    0.0000    1.0000
    0.0000    0.0000    1.0000
    0.0000    0.0000    1.0000
    0.0000    0.0016    0.9983
    0.0000    0.0000    1.0000
    0.0000    0.0004    0.9996
    0.0000    0.0010    0.9990
    0.0000    0.0000    0.9999
    0.0000    0.0000    1.0000
    0.0000    0.0000    1.0000
    0.0011    0.0009    0.9980
    0.0009    0.0009    0.9983
    0.0000    0.0000    1.0000
    0.0000    0.0005    0.9994
    0.0000    0.0000    1.0000
    0.0000    0.0041    0.9959
    0.0000    0.0001    0.9999
    0.0000    0.0000    0.9999
    0.0000    0.0001    0.9999
    0.0060    0.0311    0.9630
    0.0000    0.0000    1.0000
    0.0022    0.0064    0.9914
    0.0000    0.0013    0.9987
    0.0115    0.1195    0.8690
    0.0000    0.0000    1.0000
    0.0005    0.0003    0.9993
    0.0013    0.0011    0.9976
    0.0000    0.0002    0.9998
    0.0000    0.0000    1.0000
    0.0000    0.0000    1.0000
    0.0000    0.0000    1.0000
    0.0001    0.0000    0.9999
    0.0000    0.0016    0.9983
    0.0000    0.0021    0.9979
    0.0000    0.0010    0.9990
    0.0000    0.0000    0.9999
    0.0020    0.0181    0.9799
    0.0000    0.0000    1.0000
    0.0017    0.0040    0.9943
    0.0707    0.0281    0.9012
    0.0013    0.2231    0.7756
    0.0001    0.0001    0.9998
    0.0000    0.0001    0.9998
    0.0000    0.0000    1.0000
    0.0001    0.0012    0.9987
    0.0054    0.0022    0.9924
    0.0005    0.0128    0.9867
    0.0000    0.0001    0.9999
    0.0000    0.0000    1.0000
    0.0001    0.0043    0.9956
    0.0000    0.0004    0.9996
    0.0000    0.0000    1.0000
    0.0000    0.0012    0.9987
    0.0000    0.0001    0.9999
    0.0000    0.0000    1.0000
    0.0000    0.0000    1.0000
    0.0000    0.0000    1.0000
    0.0004    0.0004    0.9993
    0.0000    0.0000    1.0000
    0.0000    0.0000    1.0000
    0.0002    0.0018    0.9981
    0.0005    0.0021    0.9974
    0.0000    0.0010    0.9990
    0.0000    0.0003    0.9997
    0.0000    0.0000    1.0000
    0.0000    0.0000    1.0000
    0.0000    0.0000    1.0000
    0.0000    0.0000    1.0000
    0.0000    0.0000    0.9999
    0.0000    0.0002    0.9998
    0.0001    0.0003    0.9995
    0.0000    0.0000    1.0000
    0.0000    0.0000    1.0000
    0.0000    0.0001    0.9999
    0.0000    0.0002    0.9998
    0.0000    0.0001    0.9999
    0.0000    0.0000    1.0000
    0.0000    0.0004    0.9996
    0.0038    0.0231    0.9732
    0.0002    0.0001    0.9997
    0.0000    0.0000    1.0000
    0.0000    0.0001    0.9999
    0.0001    0.0009    0.9990
    0.0000    0.0000    1.0000
    0.0000    0.0000    1.0000
    0.0000    0.0047    0.9952
    0.0046    0.0182    0.9773
    0.0000    0.0000    1.0000
    0.0000    0.0000    1.0000
    0.0000    0.0001    0.9999
    0.0000    0.0001    0.9999
    0.0001    0.0014    0.9985
    0.0001    0.0001    0.9998
    0.0000    0.0000    1.0000
    0.0000    0.0000    1.0000
    0.0001    0.0003    0.9996
    0.0012    0.0279    0.9709
    0.0008    0.0048    0.9943
    0.0003    0.0002    0.9995
    0.0000    0.0000    1.0000
    0.0000    0.0001    0.9999
    0.0001    0.0003    0.9995
    0.0001    0.0002    0.9997
    0.0000    0.0000    1.0000
    0.0000    0.0001    0.9999
    0.0000    0.0001    0.9999
    0.0000    0.0000    1.0000
    0.0000    0.0000    1.0000
    0.0000    0.0000    1.0000
    0.0000    0.0000    1.0000
    0.0005    0.0017    0.9978
    0.0000    0.0002    0.9998
    0.0023    0.0145    0.9832
    0.0000    0.0000    1.0000
    0.0000    0.0001    0.9998
    0.0000    0.0000    1.0000
    0.0000    0.0000    1.0000
    0.0000    0.0000    1.0000
    0.0001    0.0045    0.9955
    0.0004    0.0001    0.9996
    0.0000    0.0001    0.9999
    0.0001    0.0108    0.9892
    0.0000    0.0000    1.0000
    0.0003    0.0859    0.9138
    0.0000    0.0000    1.0000
    0.0000    0.0000    1.0000
    0.0008    0.0003    0.9990
    0.0000    0.0000    1.0000
    0.0000    0.0002    0.9998
    0.0072    0.0207    0.9722
    0.0000    0.0004    0.9996
    0.0000    0.0000    1.0000
    0.0000    0.0000    1.0000
    0.0000    0.0048    0.9952
    0.0000    0.0001    0.9999
    0.0000    0.0000    1.0000
    0.0004    0.0001    0.9995
    0.0000    0.0000    1.0000
    0.0000    0.0000    1.0000
    0.0008    0.0007    0.9985
    0.0002    0.0002    0.9996
    0.0000    0.0008    0.9992
    0.0022    0.0058    0.9920
    0.0001    0.0000    0.9999
    0.0005    0.0001    0.9993
    0.0804    0.2104    0.7093
    0.0000    0.0000    1.0000
    0.0011    0.0008    0.9981
    0.0004    0.0121    0.9874
    0.0000    0.0000    0.9999
    0.0000    0.0042    0.9958
    0.0006    0.0068    0.9926
    0.0002    0.0041    0.9956
    0.0000    0.0004    0.9996
    0.0000    0.0000    1.0000
    0.0007    0.0034    0.9960
    0.0003    0.0006    0.9991
    0.0000    0.0000    1.0000
    0.0000    0.0000    1.0000
    0.0027    0.0071    0.9902
    0.0010    0.0059    0.9930
    0.0000    0.0000    1.0000
    0.0000    0.0001    0.9998
    0.0000    0.0006    0.9994
    0.0000    0.0001    0.9999
    0.0000    0.0000    0.9999
    0.0000    0.0000    1.0000
    0.0001    0.0296    0.9703
    0.0000    0.0006    0.9994
    0.0001    0.0001    0.9998
    0.0000    0.0000    1.0000
    0.0000    0.0000    1.0000
    0.0000    0.0001    0.9999
    0.0000    0.0000    0.9999
    0.0000    0.0000    1.0000
    0.0000    0.0000    1.0000
    0.0001    0.0016    0.9983
    0.0003    0.0012    0.9985
    0.0000    0.0000    1.0000
    0.0000    0.0000    1.0000
    0.0000    0.0000    1.0000
    0.0000    0.0000    1.0000
    0.0000    0.0001    0.9999
    0.0000    0.0001    0.9999
    0.0000    0.0000    1.0000
    0.0000    0.0000    1.0000
    0.0000    0.0000    1.0000
    0.0000    0.0001    0.9999
    0.0000    0.0003    0.9997
    0.0000    0.0000    1.0000
    0.0000    0.0000    1.0000
    0.0000    0.0002    0.9998
    0.0000    0.0000    1.0000
    0.0000    0.0000    1.0000
    0.0000    0.0001    0.9999
    0.0000    0.0000    1.0000
    0.0000    0.0000    1.0000
    0.0000    0.0000    1.0000
    0.0000    0.0000    1.0000
    0.0000    0.0001    0.9999
    0.0000    0.0000    1.0000
    0.0000    0.0000    1.0000
    0.0000    0.0000    1.0000
    0.0000    0.0001    0.9999
    0.0000    0.0000    1.0000
    0.0000    0.0000    1.0000
    0.0000    0.0006    0.9994
    0.0000    0.0000    1.0000
    0.0001    0.0001    0.9998
    0.0000    0.0000    1.0000
    0.0000    0.0000    1.0000
    0.0004    0.0008    0.9988
    0.0000    0.0000    1.0000
    0.0000    0.0000    1.0000
    0.0000    0.0000    1.0000
    0.0000    0.0000    1.0000
    0.0000    0.0006    0.9994
    0.0001    0.0004    0.9996
    0.0000    0.0001    0.9999
    0.0000    0.0001    0.9999
    0.0000    0.0000    1.0000
    0.0000    0.0000    1.0000
    0.0001    0.0000    0.9999
    0.0000    0.0004    0.9996
    0.0000    0.0171    0.9829
    0.0001    0.0004    0.9995
    0.0000    0.0001    0.9999
    0.0000    0.0000    1.0000
    0.0000    0.0000    1.0000
    0.0001    0.0000    0.9999
    0.0000    0.0000    1.0000
    0.0000    0.0000    1.0000
    0.0000    0.0000    1.0000
    0.0000    0.0002    0.9998
    0.0001    0.0004    0.9995
    0.0000    0.0000    0.9999
    0.0000    0.0000    1.0000
    0.0000    0.0008    0.9992
    0.0000    0.0000    1.0000
    0.0000    0.0000    1.0000
    0.0000    0.0000    0.9999
    0.0000    0.0000    1.0000
    0.0000    0.0000    1.0000
    0.0001    0.0001    0.9999
    0.0000    0.0000    1.0000
    0.0000    0.0000    1.0000
    0.0000    0.0000    1.0000
    0.0000    0.0001    0.9999
    0.0000    0.0001    0.9999
    0.0000    0.0003    0.9997
    0.0000    0.0037    0.9963
    0.0000    0.0000    1.0000
    0.0000    0.0000    1.0000
    0.0000    0.0000    1.0000
    0.0000    0.0129    0.9870
    0.0004    0.0001    0.9996
    0.0000    0.0000    1.0000
    0.0000    0.0000    1.0000
    0.0000    0.0001    0.9999
    0.0000    0.0000    1.0000
    0.0000    0.0000    1.0000
    0.0001    0.0579    0.9420
    0.0000    0.0001    0.9999
    0.0000    0.0001    0.9999
    0.0000    0.0000    1.0000
    0.0000    0.0034    0.9966
    0.0000    0.0000    0.9999
    0.0000    0.0002    0.9997
    0.0193    0.0140    0.9667
    0.0015    0.0106    0.9879
    0.0011    0.0060    0.9929
    0.0013    0.0013    0.9975
    0.0029    0.0014    0.9957
    0.0009    0.0001    0.9990
    0.0007    0.0001    0.9992
    0.0000    0.0000    0.9999
    0.0009    0.0007    0.9985
    0.0378    0.0020    0.9601
    0.0043    0.0005    0.9952
    0.0000    0.0000    0.9999
    0.0000    0.0001    0.9999
    0.0129    0.0007    0.9864
    0.0010    0.0005    0.9985
    0.0393    0.0012    0.9595
    0.0054    0.0011    0.9935
    0.0356    0.0081    0.9563
    0.0000    0.0000    1.0000
    0.0000    0.0002    0.9998
    0.0003    0.0003    0.9994
    0.0000    0.0002    0.9998
    0.0000    0.0000    1.0000
    0.0000    0.0002    0.9998
    0.0000    0.0000    1.0000
    0.0000    0.0000    1.0000
    0.0000    0.0007    0.9993
    0.0000    0.0000    1.0000
    0.0000    0.0000    1.0000
    0.0000    0.0000    1.0000
    0.0000    0.0000    1.0000
    0.0000    0.0001    0.9999
    0.0000    0.0000    1.0000
    0.0000    0.0000    1.0000


-----
%% 
wronglyPredicted = find(YPred~= imdsTest.Labels)
%% 
imdsTest.Files{wronglyPredicted}

wronglyPredicted =

        1294
        1707
        1845
        2291
        2305
        2333
        2339
        2351
        2367
        2377
        2421
        2470
        2471
        2497
        2515
        2542
        2548
        2559
        4628
        4964
        4965
        4980
        4992
        5064
        5210


>> 

TEST INDIVIDUAL IMAGES

%% 
YPred = classify(trainedNetwork_1, CD_5_)
scores = predict(trainedNetwork_1, CD_5_)


YPred = 

  categorical

     CD 


scores =

  1×3 single row vector

    0.9999    0.0001    0.0000


-------

%% 
YPred = classify(trainedNetwork_1, SIC_10_)
scores = predict(trainedNetwork_1, SIC_10_)

YPred = 

  categorical

     SIC 


scores =

  1×3 single row vector

    0.0001    0.9999    0.0000


----

%% 
YPred = classify(trainedNetwork_1, TC_10_)
scores = predict(trainedNetwork_1, TC_10_)


YPred = 

  categorical

     TC 


scores =

  1×3 single row vector

    0.0001    0.0005    0.9994


----------------


WRONGLY CLASSIFIED

CD: 557, 7473, 8147

SIC: 10062, 10104, 10244, 10269, 10317, 10441, 10498, 10694, 10965, 10972, 11082, 11177, 11284, 11306, 11354

TC: 1152, 2671, 2672, 2744, 2821, 3133, 3803, 


-----

CD557


YPred = 

  categorical

     TC 


scores =

  1×3 single row vector

    0.1628    0.0944    0.7428
    CD        SIC       TC


CD7473

YPred = 

  categorical

     SIC 


scores =

  1×3 single row vector

    0.2964    0.6924    0.0112


label = 

  categorical

     SIC 


-----

CD8147

YPred = 

  categorical

     TC 


scores =

  1×3 single row vector

    0.1792    0.0060    0.8148
